# Supplementary material for: Epigenome Engineering Using dCas Systems for Biomedical Applications and Biotechnology: Current Achievements, Opportunities and Challenges
Source: Int J Mol Sci. 2025 Jul 2;26(13):6371. doi: 10.3390/ijms26136371 (PMC12250444; doi:10.3390/ijms26136371)
Supplement: Supplementary file 1 [file ijms-26-06371-s001.zip]

Archive with 4 entries (4 files):
- Supplementary Table S1. List of dCas-based epigenetic tools.xlsx
- Supplementary Table S2. List of studies with application of dCas-based tools for biomedical problems.xlsx
- Supplementary Table S3. Engineering industrial microorganisms with altered metabolic pathways using CRISPR-dCas Systems..xlsx
- Supplementary Table S4. A comparison of dCas-based epigenetic tools with genome-editing technologies. .xlsx
