# Supplementary material for: Epigenome Engineering Using dCas Systems for Biomedical Applications and Biotechnology: Current Achievements, Opportunities and Challenges
Source: Int J Mol Sci. 2025 Jul 2;26(13):6371. doi: 10.3390/ijms26136371 (PMC12250444; doi:10.3390/ijms26136371)
Supplement: Supplementary file 1 [file ijms-26-06371-s001.zip › Supplementary Table S1. List of dCas-based epigenetic tools.xlsx]

## Sheet: ST1
Name	Effector type	Action	Effector construct	dCas protein	Architecture	Organism	References	DOI link	Graph. Abstract link
	noncatalytic	activation	VP16	SpdCas9	Direct fusion (C)	Human	Michael Agne, et al. Modularized CRISPR/dCas9 Effector Toolkit for Target-Specific Gene Regulation (2024)	https://doi.org/10.1021/sb500035y	https://pubs.acs.org/cms/10.1021/sb500035y/asset/images/medium/sb-2014-00035y_0005.gif
	noncatalytic	activation	VP48	SpdCas9	Direct fusion (C)	Human	Albert W Cheng, et al. Multiplexed activation of endogenous genes by CRISPR-on, an RNA-guided transcriptional activator system (2013)	https://doi.org/10.1038/cr.2013.122	https://media.springernature.com/full/springer-static/image/art%3A10.1038%2Fcr.2013.122/MediaObjects/41422_2013_Article_BFcr2013122_Fig1_HTML.jpg?as=webp
	noncatalytic	activation	VP64	SpdCas9	Direct fusion C, direct fusion N, N and C fusion	Human, Animal, Plant	1. Levi G. Lowder, et al. A CRISPR/Cas9 Toolbox for Multiplexed Plant Genome Editing and Transcriptional Regulation (2015); 2. Nianan Luo, et al. Hepatic stellate cell reprogramming via exosome-mediated CRISPR/dCas9-VP64 delivery (2021); 3. Luke A Gilbert, et al. CRISPR-mediated modular RNA-guided regulation of transcription in eukaryotes (2013); 4. Fahim Farzadfard, et al. Tunable and multifunct…	https://doi.org/10.1104/pp.15.00636; https://doi.org/10.1080/10717544.2020.1850917; https://doi.org/10.1016/j.cell.2013.06.044; https://doi.org/10.1021/sb400081r; https://doi.org/10.1038/nmeth.2598; https://doi.org/10.1038/nbt.3149; https://doi.org/10.1186/s13007-016-0101-2	https://oup.silverchair-cdn.com/oup/backfile/Content_public/Journal/plphys/169/2/10.1104_pp.15.00636/3/plphys_v169_2_971_f1.jpeg?Expires=1748858495&Signature=zRypUKYFKyiYZgReR0fgPo9Vp2iSAlCAe-YrSyZ-lPw2uGolun4a8tJRjJI8ZiSxl0IvOKv2vs8~W9Zpczz2yA2F5M72Ob-t04xrPd5YwE0p7G~fidYkrVSx5DMn8t0whFu2R1yWbzFylhHxTow0mn7ZjmtTBIj8qqAn4kaxFqkJEXQ~LyXQezZi1qIZP7P0uXAxEt9HKO~MHERo3X51H2ROAwJmmJhttYctRFta1yEVmIB4P…
	noncatalytic	activation	VP64	SadCas9	Direct fusion (C)	Human, Animal	Cia-Hin Lau, et al. Targeted Transgene Activation in the Brain Tissue by Systemic Delivery of Engineered AAV1 Expressing CRISPRa (2019)	https://doi.org/10.1016/j.omtn.2019.04.015	https://ars.els-cdn.com/content/image/1-s2.0-S2162253119300885-fx1.jpg
	noncatalytic	activation	VP64	enAsdCas12	Direct fusion (C)	Yeast	1. Audrey L Griffith, et al. Optimization of Cas12a for multiplexed genome-scale transcriptional activation. (2023); 2. Lifang Yu, et al. Saccharomyces cerevisiae Synthetic Transcriptional Networks Harnessing dCas12a and Type V-A anti-CRISPR Proteins. (2021)	https://doi.org/10.1016/j.xgen.2023.100387; https://doi.org/10.1021/acssynbio.1c00006	https://ars.els-cdn.com/content/image/1-s2.0-S2666979X23001842-fx1.jpg; https://pubs.acs.org/cms/10.1021/acssynbio.1c00006/asset/images/medium/sb1c00006_0006.gif
	noncatalytic	activation	VP64	LbdCas12a	Direct fusion (C)	Yeast	Lifang Yu, et al. Saccharomyces cerevisiae Synthetic Transcriptional Networks Harnessing dCas12a and Type V-A anti-CRISPR Proteins. (2021)	https://doi.org/10.1021/acssynbio.1c00006	https://pubs.acs.org/cms/10.1021/acssynbio.1c00006/asset/images/medium/sb1c00006_0006.gif
	noncatalytic	activation, no effect	VP64	MbdCas12a	Direct fusion (C)	Yeast	Lifang Yu, et al. Saccharomyces cerevisiae Synthetic Transcriptional Networks Harnessing dCas12a and Type V-A anti-CRISPR Proteins. (2021)	https://doi.org/10.1021/acssynbio.1c00006	https://pubs.acs.org/cms/10.1021/acssynbio.1c00006/asset/images/medium/sb1c00006_0006.gif
	noncatalytic	activation	VP64	dCas12f (dCas14)	Direct fusion (C)	Human	Do Yon Kim, et al. Efficient CRISPR editing with a hypercompact Cas12f1 and engineered guide RNAs delivered by adeno-associated virus. (2021)	https://doi.org/10.1038/s41587-021-01009-z	https://media.springernature.com/full/springer-static/image/art%3A10.1038%2Fs41587-021-01009-z/MediaObjects/41587_2021_1009_Fig1_HTML.png?as=webp
	noncatalytic	activation	VP64	FndCas12a	Direct fusion (C)	Yeast	Chunyu Liao, et al. Modular one-pot assembly of CRISPR arrays enables library generation and reveals factors influencing crRNA biogenesis. (2019)	https://doi.org/10.1038/s41467-019-10747-3	https://media.springernature.com/lw685/springer-static/image/art%3A10.1038%2Fs41467-019-10747-3/MediaObjects/41467_2019_10747_Fig1_HTML.png?as=webp
	mixed (catalytic \ non-catalytic)	activation	VP64-p300	SpdCas9	Direct fusion VP64 (N), direct fusion p300 (C)	Human	Kohei Omachi, Comparative analysis of dCas9-VP64 variants and multiplexed guide RNAs mediating CRISPR activation. (2022)	https://doi.org/10.1371/journal.pone.0270008	https://journals.plos.org/plosone/article/figure/image?size=large&id=10.1371/journal.pone.0270008.g001
	mixed (catalytic \ non-catalytic)	activation	VP64-p300 + VP64	SpdCas9	Direct fusion VP64 (N), direct fusion p300 (C) + peptide-scFV binding	Human	Kohei Omachi, Comparative analysis of dCas9-VP64 variants and multiplexed guide RNAs mediating CRISPR activation. (2022)	https://doi.org/10.1371/journal.pone.0270008	https://journals.plos.org/plosone/article/figure/image?size=large&id=10.1371/journal.pone.0270008.g001
	noncatalytic	activation	VP160	SadCas9	Direct fusion (C)	Human	Cia-Hin Lau, et al. Targeted Transgene Activation in the Brain Tissue by Systemic Delivery of Engineered AAV1 Expressing CRISPRa (2019); Albert W Cheng, et al. Multiplexed activation of endogenous genes by CRISPR-on, an RNA-guided transcriptional activator system (2013)	https://doi.org/10.1016/j.omtn.2019.04.015; https://doi.org/10.1038/cr.2013.122	https://ars.els-cdn.com/content/image/1-s2.0-S2162253119300885-fx1.jpg; https://media.springernature.com/full/springer-static/image/art%3A10.1038%2Fcr.2013.122/MediaObjects/41422_2013_Article_BFcr2013122_Fig1_HTML.jpg?as=webp
	noncatalytic	activation	VP160	SpdCas9	Direct fusion (C)	Human	Giménez, C., Ielpi, M., Mutto, A. et al. CRISPR-on system for the activation of the endogenous human INS gene. (2016)	https://doi.org/10.1038/gt.2016.28	https://media.springernature.com/lw685/springer-static/image/art%3A10.1038%2Fgt.2016.28/MediaObjects/41434_2016_Article_BFgt201628_Fig1_HTML.jpg?as=webp
	noncatalytic	activation	VP192	SpdCas9	Direct fusion (C)	Human	Diego Balboa, et al. Conditionally Stabilized dCas9 Activator for Controlling Gene Expression in Human Cell Reprogramming and Differentiation (2015)	https://doi.org/10.1016/j.stemcr.2015.08.001	https://ars.els-cdn.com/content/image/1-s2.0-S2213671115002234-fx1.jpg
	noncatalytic	activation	p65	SpdCas9	Direct fusion (C)	Human	Luke A Gilbert, et al. CRISPR-mediated modular RNA-guided regulation of transcription in eukaryotes (2013)	https://doi.org/10.1016/j.cell.2013.06.044	https://ars.els-cdn.com/content/image/1-s2.0-S009286741300826X-fx1.jpg
SPH	noncatalytic	activation	scFv-p65-HSF1	SpdCas9	GCN4 peptide (Direct fision (C))-scFV binding	Human	Kohei Omachi, Comparative analysis of dCas9-VP64 variants and multiplexed guide RNAs mediating CRISPR activation. (2022)	https://doi.org/10.1371/journal.pone.0270008	https://journals.plos.org/plosone/article/figure/image?size=large&id=10.1371/journal.pone.0270008.g001
	noncatalytic	activation	vCD	SpdCas9	Direct fusion (N,C)	Human, Animal	Giovanni A. Carosso, et al. Discovery of hypercompact epigenetic modulators for persistent CRISPR-mediated gene activation. (2024)	https://doi.org/10.1101/2023.06.02.543492	https://www.biorxiv.org/content/biorxiv/early/2024/01/18/2023.06.02.543492/F7.large.jpg?width=800&height=600&carousel=1
	noncatalytic	activation	vCD-VP16	SpdCas9	Direct fusion (N,C)	Human, Animal	Giovanni A. Carosso, et al. Discovery of hypercompact epigenetic modulators for persistent CRISPR-mediated gene activation. (2024)	https://doi.org/10.1101/2023.06.02.543492	https://www.biorxiv.org/content/biorxiv/early/2024/01/18/2023.06.02.543492/F7.large.jpg?width=800&height=600&carousel=1
	noncatalytic	activation	vCD-VP28	SpdCas9	Direct fusion (N,C)	Human, Animal	Giovanni A. Carosso, et al. Discovery of hypercompact epigenetic modulators for persistent CRISPR-mediated gene activation. (2024)	https://doi.org/10.1101/2023.06.02.543492	https://www.biorxiv.org/content/biorxiv/early/2024/01/18/2023.06.02.543492/F7.large.jpg?width=800&height=600&carousel=1
	noncatalytic	activation	MCP-p65-HSF1	SpdCas9	gRNA-aptamer binding (MS2-based)	Human	Silvana Konermann, et al. Genome-scale transcriptional activation by an engineered CRISPR-Cas9 complex. (2014)	https://doi.org/10.1038/nature14136	https://media.springernature.com/lw685/springer-static/image/art%3A10.1038%2Fnature14136/MediaObjects/41586_2015_BFnature14136_Fig1_HTML.jpg?as=webp
	noncatalytic	activation	p65-HSF1	Split LbdCas12a	Direct fusion (N+C)	Human, Animal	Nguyen, Nuong Thi Kieu, et al. Split dCas12a activator for lncRNA H19 activation to enhance BMSC differentiation and promote calvarial bone healing. (2023)	https://doi.org/10.1016/j.biomaterials.2023.122106	https://ars.els-cdn.com/content/image/1-s2.0-S014296122300114X-gr1.jpg
SAM	noncatalytic	activation	VP64 + MCP-p65-HSF1	SpdCas9	Direct fusion VP64 (C) + gRNA-aptamer binding (MS2-based)	Human, Animal, Plant	1. Silvana Konermann, et al. Genome-scale transcriptional activation by an engineered CRISPR-Cas9 complex. (2014); 2. Charleen Hunt, et al. Tissue-specific activation of gene expression by the Synergistic Activation Mediator (SAM) CRISPRa system in mice. (2021); 3. Yexuan Deng, et al. Generation of a CRISPR activation mouse that enables modelling of aggressive lymphoma and interrogation of veneto…	https://doi.org/10.1038/nature14136; https://doi.org/10.1038/s41467-021-22932-4; https://doi.org/10.1038/s41467-022-32485-9; https://doi.org/10.1371/journal.pone.0179410	https://media.springernature.com/lw685/springer-static/image/art%3A10.1038%2Fnature14136/MediaObjects/41586_2015_BFnature14136_Fig1_HTML.jpg ; https://media.springernature.com/lw685/springer-static/image/art%3A10.1038%2Fs41467-021-22932-4/MediaObjects/41467_2021_22932_Fig1_HTML.png ; https://media.springernature.com/lw685/springer-static/image/art%3A10.1038%2Fs41467-022-32485-9/MediaObjects/41467…
VPR	noncatalytic	activation	VP64-p65-Rta	SpdCas9	Direct fusion (C)	Human, Plant, Animal	Alejandro Chavez, et al. Highly efficient Cas9-mediated transcriptional programming (2015)	https://doi.org/10.1038/nmeth.3312	https://media.springernature.com/lw685/springer-static/image/art%3A10.1038%2Fnmeth.3312/MediaObjects/41592_2015_Article_BFnmeth3312_Fig1_HTML.jpg?as=webp
VPR	noncatalytic	activation	VP64-p65-Rta	St1dCas9	Direct fusion (C)	Human, Animal	Vora, S., Cheng, J., Xiao, R., Rational design of a compact CRISPR-Cas9 activator for AAV-mediated delivery (2018)	https://doi.org/10.1101/298620	https://www.biorxiv.org/content/biorxiv/early/2018/04/15/298620/F1.large.jpg?width=800&height=600&carousel=1
VPR	noncatalytic	activation	VP64-p65-Rta	SadCas9	Direct fusion (C)	Human, Animal	Bester AC, Lee JD, Chavez A, et al. An Integrated Genome-wide CRISPRa Approach to Functionalize lncRNAs in Drug Resistance. (2018)	https://doi.org/10.1016/j.cell.2018.03.052
VPR	noncatalytic	activation	VP64-p65-Rta	CjdCas9	Direct fusion (C)	Human, Animal	Xin Zhang, Sihan Lv, Zhenhuan Luo, et al. a CRISPR/Cas9-based compact and potent transcriptional activator, elicits gene expression in vivo. (2021)	https://doi.org/10.1093/nar/gkab174	https://oup.silverchair-cdn.com/oup/backfile/Content_public/Journal/nar/49/7/10.1093_nar_gkab174/2/m_gkab174gra1.jpeg?Expires=1748225902&Signature=JD9QBZ4HgTMKENcpxaIZ3VKEJ8icHTjgxP2ZIJv9oDr5E4bSRPc9yOEED-~on0M4fq3fkCVryBddcG1f1CTM6RakfvtEZD80ALW7n-rlaTHemQ9sGgPdA2BFXmblZTdvq-YfSnQzy9Grg7-VnM4tavxqKtv2MiHg8e0ZLcxZA9QbIawi8JW6BKgA0-vvxX~JDBdr-QNzDHaKsO89uQE8cBssb03Qgq9TqWBHAf7uv76zdKeB4xWnqDHnzolM…
VPR	noncatalytic	activation	VP64-p65-Rta	enAsdCas12a	Direct fusion (C)	Human, Animal	Kleinstiver, B.P., Sousa, A.A., Walton, R.T. et al. Engineered CRISPR–Cas12a variants with increased activities and improved targeting ranges for gene, epigenetic and base editing. (2019)	https://doi.org/10.1038/s41587-018-0011-0	https://media.springernature.com/lw685/springer-static/image/art%3A10.1038%2Fs41587-018-0011-0/MediaObjects/41587_2018_11_Fig1_HTML.png
VPR	noncatalytic	activation	VP64-p65-Rta	AsdCas12a	Direct fusion (C)	Human, Animal	Kleinstiver, B.P., Sousa, A.A., Walton, R.T. et al. Engineered CRISPR–Cas12a variants with increased activities and improved targeting ranges for gene, epigenetic and base editing. (2019)	https://doi.org/10.1038/s41587-018-0011-0	https://media.springernature.com/lw685/springer-static/image/art%3A10.1038%2Fs41587-018-0011-0/MediaObjects/41587_2018_11_Fig1_HTML.png
VPR	noncatalytic	activation	VP64-p65-Rta	LbdCas12a	Direct fusion (C)	Human, Animal	Kleinstiver, B.P., Sousa, A.A., Walton, R.T. et al. Engineered CRISPR–Cas12a variants with increased activities and improved targeting ranges for gene, epigenetic and base editing. (2019)	https://doi.org/10.1038/s41587-018-0011-0	https://media.springernature.com/lw685/springer-static/image/art%3A10.1038%2Fs41587-018-0011-0/MediaObjects/41587_2018_11_Fig1_HTML.png
VPR	noncatalytic	activation	VP64-p65-Rta	FndCas12a	Direct fusion (C)	Human, Animal	James W Bryson, Jamie Y Auxillos, Susan J Rosser. Multiplexed activation in mammalian cells using a split-intein CRISPR/Cas12a based synthetic transcription factor. (2022)	https://doi.org/10.1093/nar/gkab1191	https://oup.silverchair-cdn.com/oup/backfile/Content_public/Journal/nar/50/1/10.1093_nar_gkab1191/2/m_gkab1191fig1.jpeg?Expires=1747901319&Signature=ZA6~2QDu4QQFb8N48e0Mc2eEvTQOkFo2jFNt0iIp~2o49kkj93nYIE74U3PCt-OGqI9Ydq1rv4RjBzCsRdHLzEPIv-jGDKWd1rwpKNbbwHmNzGT8KTczkM~4Y707udv4k7zUhW7zvtRkchDxnPq8yENci8gExb6BKnV7Y-RD2Cmcdx6RzKTZPmMr1oIMujN7qSE67KsUNfQ75GN3z01RiqdxIAJ97K2G~4EpvjTKybaMGnxufe93QhS5QN…
VPR	noncatalytic	activation	VP64-p65-Rta	DpbdCas12e	Direct fusion (C)	Human, Animal	Escobar M, Li J, Patel A, Liu S, Xu Q, Hilton IB. Quantification of Genome Editing and Transcriptional Control Capabilities Reveals Hierarchies among Diverse CRISPR/Cas Systems in Human Cells. (2022)	https://doi.org/10.1021/acssynbio.2c00156	https://pubs.acs.org/cms/10.1021/acssynbio.2c00156/asset/images/medium/sb2c00156_0008.gif
VPR	noncatalytic	activation	VP64-p65-Rta	PlmdCas12e	Direct fusion (C)	Human, Animal	Escobar M, Li J, Patel A, Liu S, Xu Q, Hilton IB. Quantification of Genome Editing and Transcriptional Control Capabilities Reveals Hierarchies among Diverse CRISPR/Cas Systems in Human Cells. (2022)	https://doi.org/10.1021/acssynbio.2c00156	https://pubs.acs.org/cms/10.1021/acssynbio.2c00156/asset/images/medium/sb2c00156_0008.gif
VPR	noncatalytic	activation	VP64-p65-Rta	dCas12j2	Direct fusion (C)	Human, Animal	Escobar M, Li J, Patel A, Liu S, Xu Q, Hilton IB. Quantification of Genome Editing and Transcriptional Control Capabilities Reveals Hierarchies among Diverse CRISPR/Cas Systems in Human Cells. (2022)	https://doi.org/10.1021/acssynbio.2c00156	https://pubs.acs.org/cms/10.1021/acssynbio.2c00156/asset/images/medium/sb2c00156_0008.gif
VPR	noncatalytic	activation	VP64-p65-Rta	dCas12j3	Direct fusion (C)	Human, Animal	Luo Z, Pan F, Zhu Y, Du S, Yan Y, Wang R, Li S, Xu H. Synergistic Improvement of 5-Aminolevulinic Acid Production with Synthetic Scaffolds and System Pathway Engineering. (2022)	https://doi.org/10.1021/acssynbio.2c00157	https://pubs.acs.org/cms/10.1021/acssynbio.2c00157/asset/images/medium/sb2c00157_0007.gif
VPR	noncatalytic	activation	VP64-p65-Rta	dCas-MINI	Direct fusion (C)	Human, Animal	Wu, R., Li, P., Xiao, P. et al. Activation of endogenous full-length utrophin by MyoAAV-UA as a therapeutic approach for Duchenne muscular dystrophy. (2025)	https://doi.org/10.1038/s41467-025-57831-5	https://media.springernature.com/lw685/springer-static/image/art%3A10.1038%2Fs41467-025-57831-5/MediaObjects/41467_2025_57831_Fig1_HTML.png
miniVPR	noncatalytic	activation	VP64-p65 (100-261)-Rta(125-190)	SadCas9	Direct fusion (C)	Human	Suhani Vora, et al. Rational design of a compact CRISPR-Cas9 activator for AAV-mediated delivery (2018)	https://doi.org/10.1101/298620	https://www.biorxiv.org/content/biorxiv/early/2018/04/15/298620/F1.medium.gif
miniVPR	noncatalytic	activation	VP64-p65 (100-261)-Rta(125-190)	LbdCas12a	Direct fusion (C)	Human	Jens P Magnusson, et al. Enhanced Cas12a multi-gene regulation using a CRISPR array separator. (2021)	https://doi.org/10.7554/elife.66406	https://iiif.elifesciences.org/lax/66406%2Felife-66406-fig1-v3.tif/full/617,/0/default.webp
miniVPR	noncatalytic	activation	VP64-p65 (100-261)-Rta(125-190)	dCas-MINI	Direct fusion (C)	Human, Animal	Qing Wang et al. ,dCasMINI-mediated therapy rescues photoreceptors degeneration in a mouse model of retinitis pigmentosa. (2024)	https://doi.org/10.1126/sciadv.adn7540	https://www.science.org/cms/10.1126/sciadv.adn7540/asset/5203c4a4-cf87-45f4-a826-0ae5a2513058/assets/images/large/sciadv.adn7540-f1.jpg
VPRP	mixed (catalytic \ non-catalytic)	Histone acetylation (activation) H3K27	VPR-p300	SpdCas9	Direct fusion (C)	Human	Antonia A. Dominguez, et al. CRISPR-Mediated Synergistic Epigenetic and Transcriptional Control. (2022)	https://doi.org/10.1089/crispr.2021.0099
VPRF	noncatalytic	activation	VPR-FUS IDR	dCas9	Direct fusion (C), Direct fusion (N)	Human	Jiaqi Liu, et al. CRISPR-assisted transcription activation by phase-separation proteins. (2023)	https://doi.org/10.1093/procel/pwad013	https://media.springernature.com/full/springer-static/image/art%3A10.1038%2Fs41587-021-01009-z/MediaObjects/41587_2021_1009_Fig1_HTML.png?as=webp
VPRN	noncatalytic	activation	VPR-NUP98N	dCas9	Direct fusion (C), Direct fusion (N)	Human	Jiaqi Liu, et al. CRISPR-assisted transcription activation by phase-separation proteins. (2023)	https://doi.org/10.1093/procel/pwad013	https://media.springernature.com/full/springer-static/image/art%3A10.1038%2Fs41587-021-01009-z/MediaObjects/41587_2021_1009_Fig1_HTML.png?as=webp
Calabrese	noncatalytic	activation	VP64+ PCP-p65-HSF1	SpdCas9	Direct fusion (C) of VP64, gRNA-aptamer binding (PP7-based)	Human	Kendall R. Sanson, et al. Optimized libraries for CRISPR-Cas9 genetic screens with multiple modalities. (2018)	https://doi.org/10.1038/s41467-018-07901-8	https://media.springernature.com/lw685/springer-static/image/art%3A10.1038%2Fs41467-018-07901-8/MediaObjects/41467_2018_7901_Fig1_HTML.png
SSSavi	mixed (catalytic \ non-catalytic)	activation/repression	Spy-Snoop-Sunx5-AviTag + SpyCatcher-Effector, SnoopCatcherr-Effector, α-GCN4r-Effector, Traptavidinr-Effector	SpdCas9	Direct fusion tag (C) + protein-proein interaction	Human	Tessa Swain, et al. A modular dCas9-based recruitment platform for combinatorial epigenome editing. (2024)	https://doi.org/10.1093/nar/gkad1108	https://oup.silverchair-cdn.com/oup/backfile/Content_public/Journal/nar/52/1/10.1093_nar_gkad1108/1/m_gkad1108figgra1.jpeg?Expires=1747860705&Signature=X~DbxGfwVsYxiTsUqixqHMbPNgZHvtNiPlpgnte1ePo1acVfVG1XiSpPfYzLWFVS6A6bVUFttiilVaO17hUrbr9RDTIr-tDUwaEJHpea-FtxZiZbLKUCW617VshDStIBo150KYiVLG5uRATJmSqgGUdC3gFBY33nbMGhdhbtgi4Ep5gFSV~lmNqCSvot3c9PJUQGyNj2r5goWmLcFHm~mvFGqa122MawKi0ik8KO97kuzAZbg4Xomzn…
SunTag	mixed (catalytic \ non-catalytic)	activation/repression	scFv-Effector (VP64, DNMT3A1,	SpdCas9, SadCas9	Direct fusion GCN4 (C), scFV-GCN4 binding		Marvin E. Tanenbaum , et al. A protein-tagging system for signal amplification in gene expression and fluorescence imaging. (2014)	https://doi.org/10.1016/j.cell.2014.09.039	https://ars.els-cdn.com/content/image/1-s2.0-S0092867414012276-fx1.jpg
	noncatalytic	repression	SID4X	SpdCas9	Direct fusion (C)	Aminal, human	Vanessa Chong-Morrison, et al. Ac/Ds transposition for CRISPR/dCas9-SID4x epigenome modulation in zebrafish. (2023)	https://doi.org/10.1242/bio.059995	https://cob.silverchair-cdn.com/cob/content_public/journal/bio/12/6/10.1242_bio.059995/3/m_bio05999501.png?Expires=1748687218&Signature=2GtHz7HIouT1~MYYefPrYdm19Sx1nNxJg5hk-0LB1ttzWxnssFgEAPNHcuXcGdwSjM3kCn9-Md7BHqfVGqs1C4x5SCUccI4V2lwfO2HlK-uhQZ8fRM-DiK5UT6UaMZrJ0ArdaNZ3OvvC54YviblNlrzaidOmlsxpUnmDIj1u2n1lfklhrS5~s-nmlzfRQPJWejLAdmkZlUX3UOXd3SXb0BHJR4FxCLwCp9geg2oC~6x9RCCVv6r562Px6gFqIlfbVKARNdr…
	noncatalytic	repression	SID4X+KRAB	SpdCas9	Direct fusion (N) + (C)	Human	Carleton JB, Berrett KC, Gertz J. Multiplex Enhancer Interference Reveals Collaborative Control of Gene Regulation by Estrogen Receptor α-Bound Enhancers. (2017)	https://doi.org/10.1016/j.cels.2017.08.011	https://ars.els-cdn.com/content/image/1-s2.0-S2405471217303836-fx1.jpg
	noncatalytic	repression	Mix1	SpdCas9	Direct fusion (C)	Yeast	1. Miles W. Gander, et al. Digital logic circuits in yeast with CRISPR-dCas9 NOR gates. (2017); 2. Luis A Muñoz-Miranda, et al. CRISPRi-induced transcriptional regulation of IAH1 gene and its influence on volatile compounds profile in Kluyveromyces marxianus DU3. (2024)	https://doi.org/10.1038/ncomms15459; https://doi.org/10.1007/s11274-023-03811-0	https://media.springernature.com/lw685/springer-static/image/art%3A10.1038%2Fncomms15459/MediaObjects/41467_2017_Article_BFncomms15459_Fig1_HTML.jpg ; https://media.springernature.com/lw685/springer-static/image/art%3A10.1007%2Fs11274-023-03811-0/MediaObjects/11274_2023_3811_Fig1_HTML.png
	noncatalytic	repression	Mix1	FndCas12a	Direct fusion (C)	Yeast	Haotian Zhai, et al. CRISPR-mediated protein-tagging signal amplification systems for efficient transcriptional activation and repression in Saccharomyces cerevisiae. (2022)	https://doi.org/10.1093/nar/gkac463	https://oup.silverchair-cdn.com/oup/backfile/Content_public/Journal/nar/50/10/10.1093_nar_gkac463/1/m_gkac463fig1.jpeg?Expires=1748052776&Signature=XWd7pG9TTkSo6vxv7UMmBn5Q-XANW2NlB4oht0mFIjG-HzhXGRV-FlDyzjHL7aEhw3~U0x-H6xVMTkz0FWgkashmXRWz1arPvvpqdzz~iWCOAUnZzgKqqsaOZq7FiKSYuJ5UQeahB39AFcq-Kn~kxmzq7MLRRdu8JE3qTj5U7Ybm8QtBdvG9xb0Z0B4kV7hjRmYAbYuytQ-ll-t3ZIy9QtMASv4sUh~QIPtTA0MYkQNyZTKwpHKGUUiJ5Bi…
	noncatalytic	repression	TUP1	SpdCas9	Direct fusion (C)	Yeast	Haotian Zhai, et al. CRISPR-mediated protein-tagging signal amplification systems for efficient transcriptional activation and repression in Saccharomyces cerevisiae. (2022)	https://doi.org/10.1093/nar/gkac464	https://oup.silverchair-cdn.com/oup/backfile/Content_public/Journal/nar/50/12/10.1093_nar_gkac464/1/m_gkac464fig1.jpeg?Expires=1747873088&Signature=PNfMpuHBrjl4olOPEHA-cgE5hJi8ARs3cJpScrB726TWJqqgmQSAc8ycXwxI6QQ5nvTWh0kV9jIBorUuRWRTfcHqgdXuALMuh7dGGyhht-kU4i1ozMGeCMIhvOoWv0AmxYiEaOD4MHJuDA4X5yomrL0N2gxcy8Fr-pRcxQRUR07ixa96xuhPPPVJAL3XCjherH-ZMcPmd~eCSSyag-n5a3XQXsvrAcLLHE6Y5FaokaAmQS~RSLGq526lX4d…
	noncatalytic	repression	TUP1	FndCas12a	Direct fusion (C)	Yeast	Haotian Zhai, et al. CRISPR-mediated protein-tagging signal amplification systems for efficient transcriptional activation and repression in Saccharomyces cerevisiae. (2022)	https://doi.org/10.1093/nar/gkac465	https://oup.silverchair-cdn.com/oup/backfile/Content_public/Journal/nar/50/16/10.1093_nar_gkac465/1/m_gkac465fig1.jpeg?Expires=1747856591&Signature=X6lzl5r-bDb0JsukaQHQEBueE4w8RqtjC4HJohr42HHYw8GM8Rpf~tqygq9--yNeAsotJUQ2LhDIRKRw-0KBF4EbrUnH-UO~g6NFszIrZ77ZC~5oA0examrh8W5qKIM3F6Lb~aJ9lQdcTegNb40BLc7HWARC7cv-R92sAjG2D8ZSuTaQYLripXrSWhrgrIRbNYlXTGok~uSleMd~bsGQLrfG8jx8q22IYyAvIqzrIPfkFewQdgc5LbelgOd…
	noncatalytic	repression	MIG1	SpdCas9	Direct fusion (C)	Yeast	Haotian Zhai, et al. CRISPR-mediated protein-tagging signal amplification systems for efficient transcriptional activation and repression in Saccharomyces cerevisiae. (2022)	https://doi.org/10.1093/nar/gkac466	https://oup.silverchair-cdn.com/oup/backfile/Content_public/Journal/nar/50/W1/10.1093_nar_gkac466/1/m_gkac466figgra1.jpeg?Expires=1747853987&Signature=E50EtPGndquxt2DOcMeH4G2Hs7HWGmDL1HsjNPblgkL0eEqqO5mXUJr17GRez~XlI~V1FuIwpjJvRIYJqMw~j8V6OQzp2UofGa8kngDwh8927GI4rQ-wHLftgXsB6oF~Q6GSXTcnHAib6vL~KuL-yZaqg5mgUv59wj~K9fZsmpcunzcSX~zzY4-X-hOnhHfjaV4WIKx7RaRMvhLiaS0rS-kPva5v7y3Uph-KT8Nzy0WRJXGShLuZZeDn…
	noncatalytic	repression	MIG1	FndCas12a	Direct fusion (C)	Yeast	Haotian Zhai, et al. CRISPR-mediated protein-tagging signal amplification systems for efficient transcriptional activation and repression in Saccharomyces cerevisiae. (2022)	https://doi.org/10.1093/nar/gkac467	https://oup.silverchair-cdn.com/oup/backfile/Content_public/Journal/nar/50/11/10.1093_nar_gkac467/1/m_gkac467fig1.jpeg?Expires=1747850618&Signature=rulVDmYVkHtRrYnSwpXFW6fskF1pV2Z9EhoWF53yW-cw8foTiSLiEMvaGSL-yl30G6KSZTBXl9z5INu0ltHlCAbbr5WnGl2YwogU6avLywsgMt-CigIuVYO8ISiu7X-ZthdcuMQI52NMdEPdbsNiDH4IZm9wa4n0yrnsI9gVxxpatehVcM0YX74T8n2-fqBn3OIVnUpIqkqAL-i-KasUoUuRPF88wUOSxuXYEK-6DSMIvb~yxeIIE4DaxGp…
	catalytic	Activation (DNA demetilation)	TET1	SpdCas9	Direct fusion (C)	Human, Plant, Animal	X. Shawn Liu, et al. Editing DNA Methylation in the Mammalian Genome. (2016)	https://doi.org/10.1016/j.cell.2016.08.056	https://ars.els-cdn.com/content/image/1-s2.0-S0092867416311539-fx1.jpg
	catalytic	Activation (DNA demetilation)	PUFa-TET1	SpdCas9	Direct fusion PBSa (C), PBSa-PUFa-binding	Human	Aziz Taghbalout, et al. Enhanced CRISPR-based DNA demethylation by Casilio-ME-mediated RNA-guided coupling of methylcytosine oxidation and DNA repair pathways (2019)	https://doi.org/10.1038/s41467-019-12339-7	https://media.springernature.com/lw685/springer-static/image/art%3A10.1038%2Fs41467-019-12339-7/MediaObjects/41467_2019_12339_Fig1_HTML.png?
	catalytic	Activation (DNA cytosine demethylation)	PUFa-NEIL2-TET1	SpdCas9	Direct fusion PBSa (C), PBSa-PUFa-binding	Human	Aziz Taghbalout, et al. Enhanced CRISPR-based DNA demethylation by Casilio-ME-mediated RNA-guided coupling of methylcytosine oxidation and DNA repair pathways (2019)	https://doi.org/10.1038/s41467-019-12339-7	https://media.springernature.com/lw685/springer-static/image/art%3A10.1038%2Fs41467-019-12339-7/MediaObjects/41467_2019_12339_Fig1_HTML.png?
	catalytic	Activation (DNA demetilation)	scFv-TET1	SpdCas9	Direct fusion GCN4 (C), scFV-GCN4 binding	Human	Aziz Taghbalout, et al. Enhanced CRISPR-based DNA demethylation by Casilio-ME-mediated RNA-guided coupling of methylcytosine oxidation and DNA repair pathways (2019)	https://doi.org/10.1038/s41467-019-12339-7	https://media.springernature.com/lw685/springer-static/image/art%3A10.1038%2Fs41467-019-12339-7/MediaObjects/41467_2019_12339_Fig1_HTML.png?
	catalytic	Activation (DNA demetilation)	TET1+Split MCP-TET1	SpdCas9	Direct fusion TET1 (C), gRNA-aptamer binding (MS2-based)	Human	Aziz Taghbalout, et al. Enhanced CRISPR-based DNA demethylation by Casilio-ME-mediated RNA-guided coupling of methylcytosine oxidation and DNA repair pathways (2019)	https://doi.org/10.1038/s41467-019-12339-7	https://media.springernature.com/lw685/springer-static/image/art%3A10.1038%2Fs41467-019-12339-7/MediaObjects/41467_2019_12339_Fig1_HTML.png?
	catalytic	Activation (DNA demetilation)	TET2	dCasRx (dCas13)	fusion		Tao Zhang, et al. Programmable RNA 5-methylcytosine (m5C) modification of cellular RNAs by dCasRx conjugated methyltransferase and demethylase. (2024)	https://doi.org/10.1093/nar/gkae110	https://oup.silverchair-cdn.com/oup/backfile/Content_public/Journal/nar/52/6/10.1093_nar_gkae110/1/m_gkae110figgra1.jpeg?Expires=1747919323&Signature=R8I2miRV9XzBg0jtsYxO7DVzuFn6qhp1luJg7K7v0OaYQBJKw2TKhHcPQZcwZh2ZfuPU4jOCZBzzmJELRCH9FZcAbkKk4CEl4OA7abegGH0-A552dk7-pSP3J7ZiTald03JIUqLrb7IsDxrzep3U5Sx4DPT6B-Ki2JrVZhjM~haDgcEimOAIDTSJBc3pmuxtEdGB1z6bfYtb8R51Nl3g8dEaXwrrKkp1vF2b3mX4ca5~XzOu0DQ~qepE8…
	catalytic	Activation (DNA demetilation)	TET3	SpdCas9	Direct fusion (C)	Aminal, human	Xingbo Xu, et al. High-fidelity CRISPR/Cas9- based gene-specific hydroxymethylation rescues gene expression and attenuates renal fibrosis. (2018)	https://doi.org/10.1038/s41467-018-05766-5	https://media.springernature.com/lw685/springer-static/image/art%3A10.1038%2Fs41467-018-05766-5/MediaObjects/41467_2018_5766_Fig1_HTML.png
	catalytic	Activation (DNA cytosine demethylation)	scFv-TET1 + scFv-VP64	dHFCas9	SunTag	Human	Sumiyo Morita. et al. Synergistic Upregulation of Target Genes by TET1 and VP64 in the dCas9–SunTag Platform. (2020)	https://doi.org/10.3390/ijms21051574	https://www.mdpi.com/ijms/ijms-21-01574/article_deploy/html/images/ijms-21-01574-g001-550.jpg
	catalytic	Activation (DNA cytosine demethylation)	PUFa-TET1 + PUFc-GADD45A	SpdCas9	Direct fusion PBSa-PBSc (C), PBSa-PUFa and PBSc-PUFc binding	Human	Aziz Taghbalout, et al. Enhanced CRISPR-based DNA demethylation by Casilio-ME-mediated RNA-guided coupling of methylcytosine oxidation and DNA repair pathways (2019)	https://doi.org/10.1038/s41467-019-12339-7	https://media.springernature.com/lw685/springer-static/image/art%3A10.1038%2Fs41467-019-12339-7/MediaObjects/41467_2019_12339_Fig1_HTML.png
	catalytic	Activation (DNA cytosine demethylation)	GBP-ROS1	SpdCas9	Direct fusion (C)	Human, Plant	Parrilla-Doblas JT, Ariza RR, Roldán-Arjona T. Targeted DNA demethylation in human cells by fusion of a plant 5-methylcytosine DNA glycosylase to a sequence-specific DNA binding domain. (2017)	https://doi.org/10.1080/15592294.2017.1294306;	https://www.tandfonline.com/cms/asset/e5cca4e9-ea8a-4635-ba37-c8bd00488eea/kepi_a_1294306_f0001_oc.gif
	catalytic	Activation (DNA cytosine demethylation)	ROS1	SpdCas9	Direct fusion (C)	Human, Plant	Devesa-Guerra I, Morales-Ruiz T et al. DNA Methylation Editing by CRISPR-guided Excision of 5-Methylcytosine. (2020)	https://doi.org/10.1016/j.jmb.2020.02.007	https://ars.els-cdn.com/content/image/1-s2.0-S0022283620301571-fx1.jpg
	catalytic	DNA cytosine demethylation	TDG	ZFP			David J Gregory, et al. Specific transcriptional enhancement of inducible nitric oxide synthase by targeted promoter demethylation. (2013)	https://doi.org/10.4161/epi.26267	https://www.tandfonline.com/cms/asset/4584050d-3302-4d9c-ae40-2bfc5228a7ea/kepi_a_10926267_f0001.gif
	catalytic	Repression (DNA cytosine methylation)	DNMT1	SpdCas9	Direct fusion (C)	Human, Animal	Lin Lin, et al. Genome-wide determination of on-target and off-target characteristics for RNA-guided DNA methylation by dCas9 methyltransferases. (2018)	https://doi.org/10.1093/gigascience/giy011	https://oup.silverchair-cdn.com/oup/backfile/Content_public/Journal/gigascience/7/3/10.1093_gigascience_giy011/4/m_gigascience_7_3_giy011_f17.jpeg?Expires=1747898993&Signature=ihF18G6ni-p6DytC9o2zQ-hgBHh1M5yWtTz~eRAKzcPlH7Uj5CHg8Avm1WpdETXZqCV08RTrnB-anKvwLF95orBvI~WzTaPzFiDQX6dB8g0~JWo28ZlnG~-yEpQgfVAINTOq1oxjNzGOGQy9fNIca60deIzY~4xorfn3CWLdqZlFVhxSdOa1qS05NjCkmKBM-zS-jXh7YBZBfcmlKB-bYyG65HPBPL7…
CRISPR/dCas9-R2-loop	inhibits catalytic activity	Repression (DNA cytosine methylation)	R2-RNA-loop	SpdCas9	R2-loop	Human	Anrui Lu, et al. Reprogrammable CRISPR/dCas9-based recruitment of DNMT1 for site-specific DNA demethylation and gene regulation. (2019)	https://doi.org/10.1038/s41421-019-0090-1	https://media.springernature.com/lw685/springer-static/image/art%3A10.1038%2Fs41421-019-0090-1/MediaObjects/41421_2019_90_Fig1_HTML.png
	catalytic	Repression (DNA cytosine methylation)	DNMT3A	SpdCas9	SunTag	Human, Animal	Kojima S, Shiochi N, et al. Epigenome editing reveals core DNA methylation for imprinting control in the Dlk1-Dio3 imprinted domain. (2022)	https://doi.org/10.1093/nar/gkac344	https://oup.silverchair-cdn.com/oup/backfile/Content_public/Journal/nar/50/9/10.1093_nar_gkac344/1/m_gkac344fig1.jpeg?Expires=1747873289&Signature=IxrFSV4mTEqBlnW7m912DXbM3M7PCngb9vZJ34Gaunu9iK7kOZ8sbyt6uX6rIhO1SdiUim-KWQ2YRjmcHJPqE8yZtkEJmpIqN0~qr~H7X-M~Lb5W089jkMsjQ7KEuUlKvfh~D2uS46aW7k~P2bHzjyr~PP5BDqMWDKpDoiQsQLA0H7vjqGWYs2wmtZUgrkzVE4yjY~3PmDcuVUAt~vDzlb-O9xbqyFn9YTaV3Xma50t584vJGlpKG-ZClczt…
	catalytic	Repression (DNA cytosine methylation)	DNMT3A	SpdCas9	Direct fusion (C)/ Direct fusion (N)/ Direct fusion (N+C)	Human	1. Lin Lin, et al. Genome-wide determination of on-target and off-target characteristics for RNA-guided DNA methylation by dCas9 methyltransferases. (2018); 2. Peter Stepper, et al. Efficient targeted DNA methylation with chimeric dCas9–Dnmt3a–Dnmt3L methyltransferase. (2016)	https://doi.org/10.1093/gigascience/giy011; https://doi.org/10.1093/nar/gkw1112	https://oup.silverchair-cdn.com/oup/backfile/Content_public/Journal/gigascience/7/3/10.1093_gigascience_giy011/4/m_gigascience_7_3_giy011_f17.jpeg?Expires=1747898993&Signature=ihF18G6ni-p6DytC9o2zQ-hgBHh1M5yWtTz~eRAKzcPlH7Uj5CHg8Avm1WpdETXZqCV08RTrnB-anKvwLF95orBvI~WzTaPzFiDQX6dB8g0~JWo28ZlnG~-yEpQgfVAINTOq1oxjNzGOGQy9fNIca60deIzY~4xorfn3CWLdqZlFVhxSdOa1qS05NjCkmKBM-zS-jXh7YBZBfcmlKB-bYyG65HPBPL7…
	catalytic	Repression (DNA cytosine methylation)	DNMT3A	AsdCas12a	Direct fusion (C)/ Direct fusion (N)/ Direct fusion (N+C)	Human	Henriette O’Geen, et al. dCas9-based epigenome editing suggests acquisition of histone methylation is not sufficient for target gene repression. (2017)	https://doi.org/10.1093/nar/gkx578	https://oup.silverchair-cdn.com/oup/backfile/Content_public/Journal/nar/45/17/10.1093_nar_gkx578/3/m_gkx578fig1.jpeg?Expires=1747933629&Signature=H8jq-ldXscAXMXCfbdnB5YYuNf4hImHxpBInzMfUk1wfqx4kHxzQcoCvRyHjxjJ4HA3bMGkeV056ki1QbV5q-MVt32NaAwGL08TZ3Fp8JfyqqbkBMJf5rRrWPNkijCvhhyU6UHvTwykPm4OTZWlJbn1bGom0jLIz5nOqSev3WIQkcWoo-ntEWD2RDcEOYS~3AucVzxoBiRe3GvG8CCaILPoaHw~NGELKNDPd2InGsdFZHMCAxMDjKtjzrrPCS…
	catalytic	Repression (DNA cytosine methylation)	DNMT3B	SpdCas9	Direct fusion (C)	Human	Lin Lin, et al. Genome-wide determination of on-target and off-target characteristics for RNA-guided DNA methylation by dCas9 methyltransferases. (2018)	https://doi.org/10.1093/gigascience/giy011	https://oup.silverchair-cdn.com/oup/backfile/Content_public/Journal/gigascience/7/3/10.1093_gigascience_giy011/4/m_gigascience_7_3_giy011_f17.jpeg?Expires=1747898993&Signature=ihF18G6ni-p6DytC9o2zQ-hgBHh1M5yWtTz~eRAKzcPlH7Uj5CHg8Avm1WpdETXZqCV08RTrnB-anKvwLF95orBvI~WzTaPzFiDQX6dB8g0~JWo28ZlnG~-yEpQgfVAINTOq1oxjNzGOGQy9fNIca60deIzY~4xorfn3CWLdqZlFVhxSdOa1qS05NjCkmKBM-zS-jXh7YBZBfcmlKB-bYyG65HPBPL7…
	catalytic	Repression (DNA cytosine methylation)	DNMT3A + DNMT3L	SpdCas9	Direct fusion (C)	Human	Peter Stepper, et al. Efficient targeted DNA methylation with chimeric dCas9–Dnmt3a–Dnmt3L methyltransferase. (2016)	https://doi.org/10.1093/nar/gkw1112	https://oup.silverchair-cdn.com/oup/backfile/Content_public/Journal/nar/45/4/10.1093_nar_gkw1112/5/m_gkw1112fig1.jpeg?Expires=1747879759&Signature=pm9Vs20EEE8hXwiNDOObryflV6hYL32li-n410VVO1I-JocuYCRgFh3SOXR61CcNUhTxNMiTmQ7rK52EP~mPugqH~0C0RD2eNGQQDXCHb-FqJ3KdDX9IuPazCobmDH-DTdM92ujJatIVUMWNV0n3AMRCkGpr7vqBaZJwuygdbbLOxwq8SWKuHbV8f4zI8rYOl093EtQPXEZbUkW6A58JvUVM9vd~cmdVxcXnuyyrgU6OvWAKuJxI2U8Dn1Hd…
CRISRPoff	mixed (catalytic \ non-catalytic)	Repression (DNA cytosine methylation)	KRAB + DNMT3A + DNMT3L	SpdCas9	Direct fusion (C)	Human, Animal	James K Nuñez, et al. Genome-wide programmable transcriptional memory by CRISPR-based epigenome editing. (2021)	https://doi.org/10.1016/j.cell.2021.03.025	https://ars.els-cdn.com/content/image/1-s2.0-S0092867421003536-fx1.jpg
	catalytic	Repression (DNA methylation)	MQ1	SpdCas9	Direct fusion (C)	Human, Animal	Yong Lei, et al. Targeted DNA methylation in vivo using an engineered dCas9-MQ1 fusion protein. (2017)	https://doi.org/10.1038/ncomms16026	https://media.springernature.com/lw685/springer-static/image/art%3A10.1038%2Fncomms16026/MediaObjects/41467_2017_Article_BFncomms16026_Fig1_HTML.jpg
	catalytic	Repression (DNA methylation)	M. HpaII	SpdCas9	Direct fusion (C)	Human	Xiong, T., Meister, G.E., Workman, R.E. et al. Targeted DNA methylation in human cells using engineered dCas9-methyltransferases. (2017)	https://doi.org/10.1038/s41598-017-06757-0	https://media.springernature.com/lw685/springer-static/image/art%3A10.1038%2Fs41598-017-06757-0/MediaObjects/41598_2017_6757_Fig1_HTML.jpg
	catalytic	Activation (Histone metilation H3K4)	PRDM9	SpdCas9	Direct fusion (C)	Human	David Cano-Rodriguez, et al. Writing of H3K4Me3 overcomes epigenetic silencing in a sustained but context-dependent manner. (2016)	https://doi.org/10.1038/ncomms12284	https://media.springernature.com/lw685/springer-static/image/art%3A10.1038%2Fncomms12284/MediaObjects/41467_2016_Article_BFncomms12284_Fig1_HTML.jpg
	catalytic	Histone acetylation H3K27	p300	SpdCas9	Direct fusion (C)	Human, Plant	1. Isaac B Hilton, et al. Epigenome editing by a CRISPR-Cas9-based acetyltransferase activates genes from promoters and enhancers. (2015); 2. Sara Selma. Crisp and quiet: A novel programmable transcriptional repressor in plants. (2024)	https://doi.org/10.1038/nbt.3199 ; https://doi.org/10.1093/plphys/kiae211	https://media.springernature.com/lw685/springer-static/image/art%3A10.1038%2Fnbt.3199/MediaObjects/41587_2015_Article_BFnbt3199_Fig1_HTML.jpg ; https://oup.silverchair-cdn.com/oup/backfile/Content_public/Journal/plphys/195/3/10.1093_plphys_kiae211/1/m_kiae211f1.jpeg?Expires=1747910843&Signature=2G8DP5~UtSnKKd-ITYWUSEdvfUUwsmjYDn2lbLj466zRwpW7Y~lqTUDMql-21URSwY~QArPKDimRY7kjNnbnyLPV6Apm1IGusiMAO8E…
	catalytic	Histone acetylation H3K27	p300	SadCas9	Direct fusion (C)	Human	1. Isaac B Hilton, et al. Epigenome editing by a CRISPR-Cas9-based acetyltransferase activates genes from promoters and enhancers. (2015);	https://doi.org/10.1038/nbt.3199	https://media.springernature.com/lw685/springer-static/image/art%3A10.1038%2Fnbt.3199/MediaObjects/41587_2015_Article_BFnbt3199_Fig1_HTML.jpg
	catalytic	Histone acetylation H3K27	p300 I1417N	SpdCas9	Direct fusion (C)	Human	Goell J, Li J, Mahata B, et al. Tailoring a CRISPR/Cas-based Epigenome Editor for Programmable Chromatin Acylation and Decreased Cytotoxicity. (2024)	https://doi.org/10.1101/2024.09.22.611000	https://www.biorxiv.org/content/biorxiv/early/2024/09/22/2024.09.22.611000/F1.medium.gif
	catalytic	Histone metilation H3K79	DOT1L	SpdCas9	Direct fusion (C)	Human	Cano-Rodriguez, D., Gjaltema, R., Jilderda, L. et al. Writing of H3K4Me3 overcomes epigenetic silencing in a sustained but context-dependent manner. (2016)	https://doi.org/10.1038/ncomms12284	https://media.springernature.com/lw685/springer-static/image/art%3A10.1038%2Fncomms12284/MediaObjects/41467_2016_Article_BFncomms12284_Fig1_HTML.jpg
	catalytic	Histone metilation H3K4	SMYD3	SpdCas9	Direct fusion (C)	Human	Xiaoshu Xu, et al. A CRISPR–dCas Toolbox for Genetic Engineering and Synthetic Biology. (2019)	https://doi.org/10.1016/j.jmb.2018.06.037	https://ars.els-cdn.com/content/image/1-s2.0-S0022283618306661-fx1.jpg
	catalytic	Histone lysine acetylation (activation)	GCN5	SpdCas9	Direct fusion (C)	Animal	Bo Xiao, et al. Epigenetic editing by CRISPR/dCas9 in Plasmodium falciparum. (2018)	https://doi.org/10.1073/pnas.1813542116	https://www.pnas.org/cms/10.1073/pnas.1813542116/asset/c34e6601-c4ed-4d27-b009-55052699ceb5/assets/graphic/pnas.1813542116fig01.jpeg
	catalytic	Histone metilation H3K4	MLL3/4	SpdCas9	Direct fusion (C)	Animal	Jian Yan, et al. Histone H3 lysine 4 monomethylation modulates long-range chromatin interactions at enhancers. (2018)	https://doi.org/10.1038/cr.2018.1	https://media.springernature.com/lw685/springer-static/image/art%3A10.1038%2Fcr.2018.1/MediaObjects/41422_2018_Article_BFcr20181_Fig1_HTML.jpg
	catalytic	Histone Ser/Thr phosphorylation	dMSK1	SpdCas9	Direct fusion (C)	Human	Jing Li, et al. Programmable human histone phosphorylation and gene activation using a CRISPR/Cas9-based chromatin kinase. (2021)	https://doi.org/10.1038/s41467-021-21188-2	https://media.springernature.com/lw685/springer-static/image/art%3A10.1038%2Fs41467-021-21188-2/MediaObjects/41467_2021_21188_Fig1_HTML.png
	catalytic	Histone Ser/Thr phosphorylation	MSK1	SpdCas9	Direct fusion (C)	Human	Jing Li, et al. Programmable human histone phosphorylation and gene activation using a CRISPR/Cas9-based chromatin kinase. (2021)	https://doi.org/10.1038/s41467-021-21188-2	https://media.springernature.com/lw685/springer-static/image/art%3A10.1038%2Fs41467-021-21188-2/MediaObjects/41467_2021_21188_Fig1_HTML.png
	catalytic	Histone lysine acetylation (activation)	CPBHAT	SpdCas9	Direct fusion (C), PUFa-fusion (N,C)	Human	Albert W Cheng, et al. Casilio: a versatile CRISPR-Cas9-Pumilio hybrid for gene regulation and genomic labeling. (2016)	https://doi.org/10.1038/cr.2016.3	https://media.springernature.com/lw685/springer-static/image/art%3A10.1038%2Fcr.2016.3/MediaObjects/41422_2016_Article_BFcr20163_Fig1_HTML.jpg
	catalytic	ARG citrullination	PPAD	SpdCas9	Direct fusion (N)	Human, Animal	Xiaoya Zhang, et al."A programmable CRISPR/dCas9-based epigenetic editing system enabling loci-targeted histone citrullination and precise transcription regulation". (2024)	https://doi.org/10.1016/j.jgg.2024.05.010	https://ars.els-cdn.com/content/image/1-s2.0-S1673852724001231-gr1.jpg
	noncatalytic	repression histone modifications	KRAB	SpdCas9	Direct fusion (N), Direct fusion (C)	Human, Animal, Plant	1. Luke A. Gilbert, et al. CRISPR-Mediated Modular RNA-Guided Regulation of Transcription in Eukaryotes. (2013); 2. Alok A, Chauhan H, Rout B, Pandey A, Singh K. CRISPR/dCas9-KRAB mediated transcriptional suppression of NtbHLH47 enhances tolerance to iron stress and modulates iron content in tobacco. (2025)	https://doi.org/10.1016%2Fj.cell.2013.06.044; https://doi.org/10.1016/j.plantsci.2025.112449	https://ars.els-cdn.com/content/image/1-s2.0-S009286741300826X-fx1.jpg ; https://ars.els-cdn.com/content/image/1-s2.0-S0168945225000676-gr1.jpg
	noncatalytic	repression histone modifications	KRAB	SadCas9	Direct fusion (C)	Human, Animal	Thakore, P.I., Kwon, J.B., Nelson, C.E. et al. RNA-guided transcriptional silencing in vivo with S. aureus CRISPR-Cas9 repressors. (2017)	https://doi.org/10.1038/s41467-018-04048-4	https://media.springernature.com/lw685/springer-static/image/art%3A10.1038%2Fs41467-018-04048-4/MediaObjects/41467_2018_4048_Fig1_HTML.jpg
	No effect	repression histone modifications	KRAB	AsdCas12a	Direct fusion (C), Direct fusion (N), Direct fusion (N+C)	Human	Peter Stepper, et al. Efficient targeted DNA methylation with chimeric dCas9–Dnmt3a–Dnmt3L methyltransferase. (2016)	https://doi.org/10.1093/nar/gkw1112	https://oup.silverchair-cdn.com/oup/backfile/Content_public/Journal/nar/45/4/10.1093_nar_gkw1112/5/m_gkw1112fig1.jpeg?Expires=1747879759&Signature=pm9Vs20EEE8hXwiNDOObryflV6hYL32li-n410VVO1I-JocuYCRgFh3SOXR61CcNUhTxNMiTmQ7rK52EP~mPugqH~0C0RD2eNGQQDXCHb-FqJ3KdDX9IuPazCobmDH-DTdM92ujJatIVUMWNV0n3AMRCkGpr7vqBaZJwuygdbbLOxwq8SWKuHbV8f4zI8rYOl093EtQPXEZbUkW6A58JvUVM9vd~cmdVxcXnuyyrgU6OvWAKuJxI2U8Dn1Hd…
	noncatalytic	repression histone modifications	KRAB+ MECP2	SpdCas9	Direct fusion (C)	Human, Animal	Nan Cher Yeo, et al. An enhanced CRISPR repressor for targeted mammalian gene regulation. (2018)	https://doi.org/10.1038/s41592-018-0048-5	https://media.springernature.com/lw685/springer-static/image/art%3A10.1038%2Fs41592-018-0048-5/MediaObjects/41592_2018_48_Fig1_HTML.png
	catalytic	Histone metilation H3K9	G9A	SpdCas9	Direct fusion (C), Direct fusion (N), Direct fusion (N+C)	Human	Henriette O’Geen, et al. dCas9-based epigenome editing suggests acquisition of histone methylation is not sufficient for target gene repression. (2017)	https://doi.org/10.1093/nar/gkx578	https://oup.silverchair-cdn.com/oup/backfile/Content_public/Journal/nar/45/17/10.1093_nar_gkx578/3/m_gkx578fig1.jpeg?Expires=1747933629&Signature=H8jq-ldXscAXMXCfbdnB5YYuNf4hImHxpBInzMfUk1wfqx4kHxzQcoCvRyHjxjJ4HA3bMGkeV056ki1QbV5q-MVt32NaAwGL08TZ3Fp8JfyqqbkBMJf5rRrWPNkijCvhhyU6UHvTwykPm4OTZWlJbn1bGom0jLIz5nOqSev3WIQkcWoo-ntEWD2RDcEOYS~3AucVzxoBiRe3GvG8CCaILPoaHw~NGELKNDPd2InGsdFZHMCAxMDjKtjzrrPCS…
	catalytic (no effect in study)	Histone metilation H3K9	G9A	AsdCas12a	Direct fusion (C), Direct fusion (N), Direct fusion (N+C)	Human	Henriette O’Geen, et al. dCas9-based epigenome editing suggests acquisition of histone methylation is not sufficient for target gene repression. (2017)	https://doi.org/10.1093/nar/gkx578	https://oup.silverchair-cdn.com/oup/backfile/Content_public/Journal/nar/45/17/10.1093_nar_gkx578/3/m_gkx578fig1.jpeg?Expires=1747933629&Signature=H8jq-ldXscAXMXCfbdnB5YYuNf4hImHxpBInzMfUk1wfqx4kHxzQcoCvRyHjxjJ4HA3bMGkeV056ki1QbV5q-MVt32NaAwGL08TZ3Fp8JfyqqbkBMJf5rRrWPNkijCvhhyU6UHvTwykPm4OTZWlJbn1bGom0jLIz5nOqSev3WIQkcWoo-ntEWD2RDcEOYS~3AucVzxoBiRe3GvG8CCaILPoaHw~NGELKNDPd2InGsdFZHMCAxMDjKtjzrrPCS…
	catalytic	histone metilation H3K27 (repression)	EZH2 (FL)	SpdCas9	Direct fusion (C), Direct fusion (N), Direct fusion (N+C)	Human	Henriette O’Geen, et al. dCas9-based epigenome editing suggests acquisition of histone methylation is not sufficient for target gene repression. (2017)	https://doi.org/10.1093/nar/gkx578	https://oup.silverchair-cdn.com/oup/backfile/Content_public/Journal/nar/45/17/10.1093_nar_gkx578/3/m_gkx578fig1.jpeg?Expires=1747933629&Signature=H8jq-ldXscAXMXCfbdnB5YYuNf4hImHxpBInzMfUk1wfqx4kHxzQcoCvRyHjxjJ4HA3bMGkeV056ki1QbV5q-MVt32NaAwGL08TZ3Fp8JfyqqbkBMJf5rRrWPNkijCvhhyU6UHvTwykPm4OTZWlJbn1bGom0jLIz5nOqSev3WIQkcWoo-ntEWD2RDcEOYS~3AucVzxoBiRe3GvG8CCaILPoaHw~NGELKNDPd2InGsdFZHMCAxMDjKtjzrrPCS…
	catalytic (no effect in study)	histone metilation H3K27 (repression)	EZH2 (FL)	AsdCas12a	Direct fusion (C), Direct fusion (N), Direct fusion (N+C)	Human	Henriette O’Geen, et al. dCas9-based epigenome editing suggests acquisition of histone methylation is not sufficient for target gene repression. (2017)	https://doi.org/10.1093/nar/gkx578	https://oup.silverchair-cdn.com/oup/backfile/Content_public/Journal/nar/45/17/10.1093_nar_gkx578/3/m_gkx578fig1.jpeg?Expires=1747933629&Signature=H8jq-ldXscAXMXCfbdnB5YYuNf4hImHxpBInzMfUk1wfqx4kHxzQcoCvRyHjxjJ4HA3bMGkeV056ki1QbV5q-MVt32NaAwGL08TZ3Fp8JfyqqbkBMJf5rRrWPNkijCvhhyU6UHvTwykPm4OTZWlJbn1bGom0jLIz5nOqSev3WIQkcWoo-ntEWD2RDcEOYS~3AucVzxoBiRe3GvG8CCaILPoaHw~NGELKNDPd2InGsdFZHMCAxMDjKtjzrrPCS…
	noncatalytic	histone metilation H3K27 (repression)	EZH2 (SET)	SpdCas9	Direct fusion (C), Direct fusion (N), Direct fusion (N+C)	Human	Henriette O’Geen, et al. dCas9-based epigenome editing suggests acquisition of histone methylation is not sufficient for target gene repression. (2017)	https://doi.org/10.1093/nar/gkx578	https://oup.silverchair-cdn.com/oup/backfile/Content_public/Journal/nar/45/17/10.1093_nar_gkx578/3/m_gkx578fig1.jpeg?Expires=1747933629&Signature=H8jq-ldXscAXMXCfbdnB5YYuNf4hImHxpBInzMfUk1wfqx4kHxzQcoCvRyHjxjJ4HA3bMGkeV056ki1QbV5q-MVt32NaAwGL08TZ3Fp8JfyqqbkBMJf5rRrWPNkijCvhhyU6UHvTwykPm4OTZWlJbn1bGom0jLIz5nOqSev3WIQkcWoo-ntEWD2RDcEOYS~3AucVzxoBiRe3GvG8CCaILPoaHw~NGELKNDPd2InGsdFZHMCAxMDjKtjzrrPCS…
	catalytic	Increase in H3K9 trimethylation (Gene repression)	SUV39H1	SpdCas9	Direct fusion (C), Direct fusion (N), Direct fusion (N+C)	Human	Henriette O’Geen, et al. dCas9-based epigenome editing suggests acquisition of histone methylation is not sufficient for target gene repression. (2017)	https://doi.org/10.1093/nar/gkx578	https://oup.silverchair-cdn.com/oup/backfile/Content_public/Journal/nar/45/17/10.1093_nar_gkx578/3/m_gkx578fig1.jpeg?Expires=1747933629&Signature=H8jq-ldXscAXMXCfbdnB5YYuNf4hImHxpBInzMfUk1wfqx4kHxzQcoCvRyHjxjJ4HA3bMGkeV056ki1QbV5q-MVt32NaAwGL08TZ3Fp8JfyqqbkBMJf5rRrWPNkijCvhhyU6UHvTwykPm4OTZWlJbn1bGom0jLIz5nOqSev3WIQkcWoo-ntEWD2RDcEOYS~3AucVzxoBiRe3GvG8CCaILPoaHw~NGELKNDPd2InGsdFZHMCAxMDjKtjzrrPCS…
	catalytic (no effect in study)	Increase in H3K9 trimethylation (Gene repression)	SUV39H1	AsdCas12a	Direct fusion (C), Direct fusion (N), Direct fusion (N+C)	Human	Henriette O’Geen, et al. dCas9-based epigenome editing suggests acquisition of histone methylation is not sufficient for target gene repression. (2017)	https://doi.org/10.1093/nar/gkx578	https://oup.silverchair-cdn.com/oup/backfile/Content_public/Journal/nar/45/17/10.1093_nar_gkx578/3/m_gkx578fig1.jpeg?Expires=1747933629&Signature=H8jq-ldXscAXMXCfbdnB5YYuNf4hImHxpBInzMfUk1wfqx4kHxzQcoCvRyHjxjJ4HA3bMGkeV056ki1QbV5q-MVt32NaAwGL08TZ3Fp8JfyqqbkBMJf5rRrWPNkijCvhhyU6UHvTwykPm4OTZWlJbn1bGom0jLIz5nOqSev3WIQkcWoo-ntEWD2RDcEOYS~3AucVzxoBiRe3GvG8CCaILPoaHw~NGELKNDPd2InGsdFZHMCAxMDjKtjzrrPCS…
	catalytic	Increase in H3K9 trimethylation (Gene repression)	HP1	dCas9			Henriette O’Geen, et al. Ezh2-dCas9 and KRAB-dCas9 enable engineering of epigenetic memory in a context-dependent manner. (2019)	https://doi.org/10.1093/nar/gkx578	https://oup.silverchair-cdn.com/oup/backfile/Content_public/Journal/nar/45/17/10.1093_nar_gkx578/3/m_gkx578fig1.jpeg?Expires=1747933629&Signature=H8jq-ldXscAXMXCfbdnB5YYuNf4hImHxpBInzMfUk1wfqx4kHxzQcoCvRyHjxjJ4HA3bMGkeV056ki1QbV5q-MVt32NaAwGL08TZ3Fp8JfyqqbkBMJf5rRrWPNkijCvhhyU6UHvTwykPm4OTZWlJbn1bGom0jLIz5nOqSev3WIQkcWoo-ntEWD2RDcEOYS~3AucVzxoBiRe3GvG8CCaILPoaHw~NGELKNDPd2InGsdFZHMCAxMDjKtjzrrPCS…
	noncatalytic	histone metilation H3K27 (repression)	FOG1	SpdCas9	Direct fusion (C), Direct fusion (N), Direct fusion (N+C)	Human	Henriette O’Geen, et al. dCas9-based epigenome editing suggests acquisition of histone methylation is not sufficient for target gene repression. (2017)	https://doi.org/10.1093/nar/gkx578	https://oup.silverchair-cdn.com/oup/backfile/Content_public/Journal/nar/45/17/10.1093_nar_gkx578/3/m_gkx578fig1.jpeg?Expires=1747933629&Signature=H8jq-ldXscAXMXCfbdnB5YYuNf4hImHxpBInzMfUk1wfqx4kHxzQcoCvRyHjxjJ4HA3bMGkeV056ki1QbV5q-MVt32NaAwGL08TZ3Fp8JfyqqbkBMJf5rRrWPNkijCvhhyU6UHvTwykPm4OTZWlJbn1bGom0jLIz5nOqSev3WIQkcWoo-ntEWD2RDcEOYS~3AucVzxoBiRe3GvG8CCaILPoaHw~NGELKNDPd2InGsdFZHMCAxMDjKtjzrrPCS…
	noncatalytic (no effect in study)	histone metilation H3K27 (repression)	FOG1	AsdCas12a	Direct fusion (C), Direct fusion (N), Direct fusion (N+C)	Human	Henriette O’Geen, et al. dCas9-based epigenome editing suggests acquisition of histone methylation is not sufficient for target gene repression. (2017)	https://doi.org/10.1093/nar/gkx578	https://oup.silverchair-cdn.com/oup/backfile/Content_public/Journal/nar/45/17/10.1093_nar_gkx578/3/m_gkx578fig1.jpeg?Expires=1747933629&Signature=H8jq-ldXscAXMXCfbdnB5YYuNf4hImHxpBInzMfUk1wfqx4kHxzQcoCvRyHjxjJ4HA3bMGkeV056ki1QbV5q-MVt32NaAwGL08TZ3Fp8JfyqqbkBMJf5rRrWPNkijCvhhyU6UHvTwykPm4OTZWlJbn1bGom0jLIz5nOqSev3WIQkcWoo-ntEWD2RDcEOYS~3AucVzxoBiRe3GvG8CCaILPoaHw~NGELKNDPd2InGsdFZHMCAxMDjKtjzrrPCS…
	catalytic	Histone lysine merilation (repression) H4K20me3	scFv-KMT5C	SpdCas9	scFv-KMT5C-GCN4 binding (SunTag)	Animal	Policarpi, C., Munafò, M., Tsagkris, S. et al. Systematic epigenome editing captures the context-dependent instructive function of chromatin modifications. (2024)	https://doi.org/10.1038/s41588-024-01706-w	https://media.springernature.com/lw685/springer-static/image/art%3A10.1038%2Fs41588-024-01706-w/MediaObjects/41588_2024_1706_Fig1_HTML.png
	catalytic	Histone lysine demethylation Removal of H3K4me2 (Gene repression)	LSD1	NmdCas9	Direct fusion (C)	Animal	Kearns, N., Pham, H., Tabak, B. et al. Functional annotation of native enhancers with a Cas9–histone demethylase fusion. (2015)	https://doi.org/10.1038/nmeth.3325	https://media.springernature.com/lw685/springer-static/image/art%3A10.1038%2Fnmeth.3325/MediaObjects/41592_2015_Article_BFnmeth3325_Fig1_HTML.jpg
	catalytic	Histone lysine demethylation Removal of H3K4me2 (Gene repression)	LSD1	SpdCas9	Direct fusion (N)	Human	Li, K., Liu, Y., Cao, H. et al. Interrogation of enhancer function by enhancer-targeting CRISPR epigenetic editing. (2019)	https://doi.org/10.1038/s41467-020-14362-5	https://media.springernature.com/lw685/springer-static/image/art%3A10.1038%2Fs41467-020-14362-5/MediaObjects/41467_2020_14362_Fig1_HTML.png
	catalytic	H3K27 deacetylation	HDAC3	SpdCas9	Direct fusion (C)	Animal	Kwon, D., Zhao, YT., Lamonica, J. et al. Locus-specific histone deacetylation using a synthetic CRISPR-Cas9-based HDAC. (2017)	https://doi.org/10.1038/ncomms15315	https://media.springernature.com/lw685/springer-static/image/art%3A10.1038%2Fncomms15315/MediaObjects/41467_2017_Article_BFncomms15315_Fig1_HTML.jpg
	catalytic	H3K27 deacetylation	HDAC8	SpdCas9	Direct fusion (C)	Animal	Chen LF, Lin YT, et al. Enhancer Histone Acetylation Modulates Transcriptional Bursting Dynamics of Neuronal Activity-Inducible Genes. (2019)	https://doi.org/10.1016/j.celrep.2019.01.032	https://ars.els-cdn.com/content/image/1-s2.0-S2211124719300415-fx1.jpg
	catalytic	H3/H4 histone deacetylation	SIR2a	SpdCas9	Direct fusion (C)	Plasmodium	Xiao B, Yin S, Hu Y, et al. Epigenetic editing by CRISPR/dCas9 in Plasmodium falciparum. (2019)	https://doi.org/10.1073/pnas.1813542116	https://www.pnas.org/cms/10.1073/pnas.1813542116/asset/c34e6601-c4ed-4d27-b009-55052699ceb5/assets/graphic/pnas.1813542116fig01.jpeg
	catalytic	H2AK119 ubiquitination	scFv-RING1B	SpdCas9	scFv-RING1B-GCN4 (SunTag)	Animal	Policarpi, C., Munafò, M., Tsagkris, S. et al. Systematic epigenome editing captures the context-dependent instructive function of chromatin modifications. (2024)	https://doi.org/10.1038/s41588-024-01706-w	https://media.springernature.com/lw685/springer-static/image/art%3A10.1038%2Fs41588-024-01706-w/MediaObjects/41588_2024_1706_Fig1_HTML.png
	catalytic	histone metilation H3K9 (repression)	SUV	SpdCas9	Direct fusion (C), Direct fusion (N), Direct fusion (N+C)	Human	Henriette O’Geen, Chonghua Ren, et al. dCas9-based epigenome editing suggests acquisition of histone methylation is not sufficient for target gene repression. (2017)	https://doi.org/10.1093/nar/gkx578	https://oup.silverchair-cdn.com/oup/backfile/Content_public/Journal/nar/45/17/10.1093_nar_gkx578/3/m_gkx578fig1.jpeg?Expires=1747933629&Signature=H8jq-ldXscAXMXCfbdnB5YYuNf4hImHxpBInzMfUk1wfqx4kHxzQcoCvRyHjxjJ4HA3bMGkeV056ki1QbV5q-MVt32NaAwGL08TZ3Fp8JfyqqbkBMJf5rRrWPNkijCvhhyU6UHvTwykPm4OTZWlJbn1bGom0jLIz5nOqSev3WIQkcWoo-ntEWD2RDcEOYS~3AucVzxoBiRe3GvG8CCaILPoaHw~NGELKNDPd2InGsdFZHMCAxMDjKtjzrrPCS…
	catalytic (no effect in study)	histone metilation H3K9 (repression)	SUV	AsdCas12a	Direct fusion (C), Direct fusion (N), Direct fusion (N+C)	Human	Henriette O’Geen, Chonghua Ren, et al. dCas9-based epigenome editing suggests acquisition of histone methylation is not sufficient for target gene repression. (2017)	https://doi.org/10.1093/nar/gkx578	https://oup.silverchair-cdn.com/oup/backfile/Content_public/Journal/nar/45/17/10.1093_nar_gkx578/3/m_gkx578fig1.jpeg?Expires=1747933629&Signature=H8jq-ldXscAXMXCfbdnB5YYuNf4hImHxpBInzMfUk1wfqx4kHxzQcoCvRyHjxjJ4HA3bMGkeV056ki1QbV5q-MVt32NaAwGL08TZ3Fp8JfyqqbkBMJf5rRrWPNkijCvhhyU6UHvTwykPm4OTZWlJbn1bGom0jLIz5nOqSev3WIQkcWoo-ntEWD2RDcEOYS~3AucVzxoBiRe3GvG8CCaILPoaHw~NGELKNDPd2InGsdFZHMCAxMDjKtjzrrPCS…
	catalytic	clips off H3NT	MMP-9	SpdCas9	Direct fusion (C)	Human	Shin Y, Kim S, Liang G, An W. MMP-9-dependent proteolysis of the histone H3 N-terminal tail: a critical epigenetic step in driving oncogenic transcription and colon tumorigenesis. (2024)	https://doi.org/10.1002/1878-0261.13652	https://encrypted-tbn0.gstatic.com/images?q=tbn:ANd9GcQdQY7-x1Vukw09B_SFN0nTiQ8zXdZ3UUM_AQ&s
	noncatalytic	repression	SALL1-SDS3	SpdCas9	Direct fusion (C)	Human	Mills C, Riching A, Keller A, et al. A Novel CRISPR Interference Effector Enabling Functional Gene Characterization with Synthetic Guide RNAs. (2022)	https://pmc.ncbi.nlm.nih.gov/articles/PMC9805873/	https://cdn.ncbi.nlm.nih.gov/pmc/blobs/1923/9805873/b593f9538f8b/crispr.2022.0056_figure1.jpg
	noncatalytic	repression	SALL1-SDS3	ErdCas12a (dMAD7)	Direct fusion (C)	Human	Mills C, Riching A, Keller A, et al. A Novel CRISPR Interference Effector Enabling Functional Gene Characterization with Synthetic Guide RNAs. (2022)	https://pmc.ncbi.nlm.nih.gov/articles/PMC9805873/	https://cdn.ncbi.nlm.nih.gov/pmc/blobs/1923/9805873/b593f9538f8b/crispr.2022.0056_figure1.jpg
	noncatalytic	repression	SALL1-SDS3	dCas12j	Direct fusion (C)	Human	Mills C, Riching A, Keller A, et al. A Novel CRISPR Interference Effector Enabling Functional Gene Characterization with Synthetic Guide RNAs. (2022)	https://pmc.ncbi.nlm.nih.gov/articles/PMC9805873/	https://cdn.ncbi.nlm.nih.gov/pmc/blobs/1923/9805873/b593f9538f8b/crispr.2022.0056_figure1.jpg
CRISPR-DREAM	noncatalytic	activation	MCP-MRTFa-STAT1-eNRF2	SpdCas9	gRNA-aptamer binding (MS2-based)	Human	Mahata, B., Cabrera, A., Brenner, D.A. et al. Compact engineered human mechanosensitive transactivation modules enable potent and versatile synthetic transcriptional control. (2023)	https://doi.org/10.1038/s41592-023-02036-1	https://media.springernature.com/lw685/springer-static/image/art%3A10.1038%2Fs41592-023-02036-1/MediaObjects/41592_2023_2036_Fig1_HTML.png
CRISPRcharm	catalytic	Repression (DNA cytosine methylation)	H3tail-DNMT3l-dCas9	SpdCas9	Direct fusion (C)	Human, Animal	Edwin N. Neumann et al. ,Brainwide silencing of prion protein by AAV-mediated delivery of an engineered compact epigenetic editor. (2024)	https://doi.org/10.1126/science.ado7082	https://www.science.org/cms/10.1126/science.ado7082/asset/eaad9159-3414-4c11-bdfe-996cf3a254c8/assets/images/large/science.ado7082-fa.jpg
Chem	noncatalytic	repression (BRD4 inhibition)	JQ1-PFB-Phe(F)-Cys(C)-Pro(P)-Phe(F)	SpdCas9	Direct fusion (C)	Human	Mukaddes Altinbay, Jianhui Wang, et al. Chem-CRISPR/dCas9FCPF: a platform for chemically induced epigenome editing. (2024)	https://doi.org/10.1093/nar/gkae798	https://oup.silverchair-cdn.com/oup/backfile/Content_public/Journal/nar/52/19/10.1093_nar_gkae798/1/m_gkae798figgra1.jpeg?Expires=1747911137&Signature=HpChlLFDYzKC6GXOpOg4sSZCFb8Wu8iw9CdVzU1U2Jjuf6QUHbQW-rktLGEjdhVyg9y8lx7yWlxb0K-cifSvfLpn0ip9hCFA2Hr87jHFjgief3uNAkFDOa9cvfSMUS0D6aqiSs~xi3UzVw5NgqdztI5YhM0n4vfF-ewaFXPONJ7p8V8eWr30JQCJalDa5wt7wmrFa7L5IG3liGlHt7R~yRlpU6FWPnTLn~riVk~18Ijd2LX6x1BqpasB…
	catalytic	Histone acetylation H3K56 and H3K122	TEN	SpdCas9	Direct fusion (C)	Plant	Sara Selma, et al. Crisp and quiet: A novel programmable transcriptional repressor in plants. (2024)	https://doi.org/10.1093/plphys/kiae211	https://oup.silverchair-cdn.com/oup/backfile/Content_public/Journal/plphys/195/3/10.1093_plphys_kiae211/1/m_kiae211f1.jpeg?Expires=1747910843&Signature=2G8DP5~UtSnKKd-ITYWUSEdvfUUwsmjYDn2lbLj466zRwpW7Y~lqTUDMql-21URSwY~QArPKDimRY7kjNnbnyLPV6Apm1IGusiMAO8EPFb54~rb3rGja86xJjhL~Z9PMdbwKXDfw0CP7Z-EqyJ3jl7nUAIfM0sY~OcVJ0zWmMQ5EjN~hvJG-V5eb1UKZ3k7TOzOe30ZVUVXPfE4sYsuz6zrt5dLPqF~7k34QVgJPNrQGU7PsbNbUiPo…
	noncatalytic	activation	EDLL	SpdCas9	Direct fusion (C)	Plant	Marta Vazquez-Vilar, et al. A modular toolbox for gRNA–Cas9 genome engineering in plants based on the GoldenBraid standard. (2016)	https://doi.org/10.1186/s13007-016-0101-2	https://media.springernature.com/lw685/springer-static/image/art%3A10.1186%2Fs13007-016-0101-2/MediaObjects/13007_2016_101_Fig1_HTML.gif
	noncatalytic	repression	SRDX	SpdCas9	Direct fusion (C)	Plant	Marta Vazquez-Vilar, et al. A modular toolbox for gRNA–Cas9 genome engineering in plants based on the GoldenBraid standard. (2016)	https://doi.org/10.1186/s13007-016-0101-2	https://media.springernature.com/lw685/springer-static/image/art%3A10.1186%2Fs13007-016-0101-2/MediaObjects/13007_2016_101_Fig1_HTML.gif
	noncatalytic	repression	3X(SRDX)	SpdCas9	Direct fusion (C)	Plant	Levi G. Lowder, et al. A CRISPR/Cas9 Toolbox for Multiplexed Plant Genome Editing and Transcriptional Regulation (2015)	https://doi.org/10.1104/pp.15.00636	https://oup.silverchair-cdn.com/oup/backfile/Content_public/Journal/plphys/169/2/10.1104_pp.15.00636/3/m_plphys_v169_2_971_f1.jpeg?Expires=1748541152&Signature=ICG3sfEYMu0YRW-0jU2TRxBKcMD28dg~SSeGn~0juaIPCLiBgYn1yhF9xfUqbF5agcoRqQkp9RY2jhf-ijkUuebIM45SR-ivaQdG9sBjlJC8Lo0mOKx3U9zddNFtoReu0HQgzotTBf5TpQTgjI7HlyD3X3ImZgAVNE7H5GJxf71888175fD8s9ngVa0QvTI85uZzAmjKovKb0HWJey2H4ZrKat5T~teo~-imp3j~lcDDgCJ…
	noncatalytic	repression	BRD	SpdCas9	Direct fusion (C)	Plant	Marta Vazquez-Vilar, et al. A modular toolbox for gRNA–Cas9 genome engineering in plants based on the GoldenBraid standard. (2016)	https://doi.org/10.1186/s13007-016-0101-2	https://media.springernature.com/lw685/springer-static/image/art%3A10.1186%2Fs13007-016-0101-2/MediaObjects/13007_2016_101_Fig1_HTML.gif
	noncatalytic		TAL	SpdCas9	Direct fusion (C)	Plant	Agnieszka Piatek, et al. RNA-guided transcriptional regulation in planta via synthetic dCas9-based transcription factors. (2014)	https://doi.org/10.1111/pbi.12284	https://encrypted-tbn0.gstatic.com/images?q=tbn:ANd9GcR8bxPfI-F2klSCRO-wIlTgmGgaUMUDc6IXig&s
TV	noncatalytic	activation	6TAL–VP128	SpdCas9	Direct fusion (C)	Plant	Zhenxiang Li, et al. A potent Cas9-derived gene activator for plant and mammalian cells. (2017)	https://doi.org/10.1038/s41477-017-0046-0	https://media.springernature.com/lw685/springer-static/image/art%3A10.1038%2Fs41477-017-0046-0/MediaObjects/41477_2017_46_Fig1_HTML.jpg
	noncatalytic	activation	4EE–VP128	SpdCas9	Direct fusion (C)	Plant	Zhenxiang Li, et al. A potent Cas9-derived gene activator for plant and mammalian cells. (2017)	https://doi.org/10.1038/s41477-017-0046-0	https://media.springernature.com/lw685/springer-static/image/art%3A10.1038%2Fs41477-017-0046-0/MediaObjects/41477_2017_46_Fig1_HTML.jpg
	noncatalytic	activation	MCP-4EE-VP128	SpdCas9	gRNA-aptamer binding (MS2-based)	Plant	Zhenxiang Li, et al. A potent Cas9-derived gene activator for plant and mammalian cells. (2017)	https://doi.org/10.1038/s41477-017-0046-0	https://media.springernature.com/lw685/springer-static/image/art%3A10.1038%2Fs41477-017-0046-0/MediaObjects/41477_2017_46_Fig1_HTML.jpg
	noncatalytic	activation	MCP-TV	SpdCas9	gRNA-aptamer binding (MS2-based)	Plant	Zhenxiang Li, et al. A potent Cas9-derived gene activator for plant and mammalian cells. (2017)	https://doi.org/10.1038/s41477-017-0046-0	https://media.springernature.com/lw685/springer-static/image/art%3A10.1038%2Fs41477-017-0046-0/MediaObjects/41477_2017_46_Fig1_HTML.jpg
	catalytic	Histone acetylation (activation) H3K27	P300	SpdCas9	Direct fusion (C)	Plant	Joaquin Felipe Roca Paixão, et al. Improved drought stress tolerance in Arabidopsis by CRISPR/dCas9 fusion with a Histone AcetylTransferase. (2019)	https://doi.org/10.1038/s41598-019-44571-y	https://media.springernature.com/lw685/springer-static/image/art%3A10.1038%2Fs41598-019-44571-y/MediaObjects/41598_2019_44571_Fig1_HTML.png
CRISPRAct2.0	noncatalytic	activation	VP64 + MCP-VP64	SpdCas9	Direct fusion VP64 (C) + gRNA-aptamer binding (MS2-based)	Plant	Levi G. Lowder, et al. Robust Transcriptional Activation in Plants Using Multiplexed CRISPR-Act2.0 and mTALE-Act Systems. (2018)	https://doi.org/10.1016/j.molp.2017.11.010	https://ars.els-cdn.com/content/image/1-s2.0-S1674205217303441-gr1.jpg
	noncatalytic	activation	VP64 + MCP-EDLL	SpdCas9	Direct fusion VP64 (C) + gRNA-aptamer binding (MS2-based)	Plant	Levi G. Lowder, et al. Robust Transcriptional Activation in Plants Using Multiplexed CRISPR-Act2.0 and mTALE-Act Systems. (2018)	https://doi.org/10.1016/j.molp.2017.11.010	https://ars.els-cdn.com/content/image/1-s2.0-S1674205217303441-gr1.jpg
	noncatalytic	activation	VP64 + MCP-VPR	SpdCas9	Direct fusion VP64 (C) + gRNA-aptamer binding (MS2-based)	Plant	Sara Selma, et al. Strong gene activation in plants with genome-wide specificity using a new orthogonal CRISPR/Cas9-based programmable transcriptional activator. (2024)	https://doi.org/10.1111/pbi.13138	https://onlinelibrary.wiley.com/cms/asset/98e32e18-2352-48fa-956c-3f54aa7fa342/pbi13138-fig-0001-m.jpg
	noncatalytic	activation	MCP-VP64	SpdCas9	gRNA-aptamer binding (MS2-based)	Plant	Joanne E. Lee, et al. CRISPR-based tools for targeted transcriptional and epigenetic regulation in plants. (2019)	https://doi.org/10.1371/journal.pone.0222778	https://journals.plos.org/plosone/article/figure/image?size=large&id=10.1371/journal.pone.0222778.g001
dCasEV2.1	noncatalytic	activation	EDLL+ MCP-VPR	SpdCas9	Direct fusion EDLL (C) + gRNA-aptamer binding (MS2-based)	Plant	Sara Selma, et al. Strong gene activation in plants with genome-wide specificity using a new orthogonal CRISPR/Cas9-based programmable transcriptional activator. (2019)	https://doi.org/10.1111/pbi.13138	https://onlinelibrary.wiley.com/cms/asset/98e32e18-2352-48fa-956c-3f54aa7fa342/pbi13138-fig-0001-m.jpg
	catalytic	Histone acetylation (activation) H3K27	MCP-P300	SpdCas9	gRNA-aptamer binding (MS2-based)	Plant	Joanne E. Lee, et al. CRISPR-based tools for targeted transcriptional and epigenetic regulation in plants. (2019)	https://doi.org/10.1371/journal.pone.0222778	https://journals.plos.org/plosone/article/figure/image?size=large&id=10.1371/journal.pone.0222778.g001
	catalytic	Histone metilation H3K9	MCP-KYP	SpdCas9	gRNA-aptamer binding (MS2-based)	Plant	Joanne E. Lee, et al. CRISPR-based tools for targeted transcriptional and epigenetic regulation in plants. (2019)	https://doi.org/10.1371/journal.pone.0222778	https://journals.plos.org/plosone/article/figure/image?size=large&id=10.1371/journal.pone.0222778.g002
	noncatalytic	repression	MCP-SRDX	SpdCas9	gRNA-aptamer binding (MS2-based)	Plant	Joanne E. Lee, et al. CRISPR-based tools for targeted transcriptional and epigenetic regulation in plants. (2019)	https://doi.org/10.1371/journal.pone.0222778	https://journals.plos.org/plosone/article/figure/image?size=large&id=10.1371/journal.pone.0222778.g003
	catalytic	Histone metilation H3K9	MCP-G9a	SpdCas9	gRNA-aptamer binding (MS2-based)	Plant	Joanne E. Lee, et al. CRISPR-based tools for targeted transcriptional and epigenetic regulation in plants. (2019)	https://doi.org/10.1371/journal.pone.0222778	https://journals.plos.org/plosone/article/figure/image?size=large&id=10.1371/journal.pone.0222778.g004
	catalytic	DNA demetilation	ScFV-TET1	SpdCas9	SunTag	Plant	Javier Gallego-Bartolomé, et al. Targeted DNA demethylation of the Arabidopsis genome using the human TET1 catalytic domain. (2018)	https://doi.org/10.1073/pnas.1716945115	https://encrypted-tbn0.gstatic.com/images?q=tbn:ANd9GcT0knxemToQF7q37dP43YJKmWNhFoo6pd3E-Q&s
	noncatalytic	activation	ScFV-VP64	SpdCas9	SunTag	Plant	Ashot Papikian, et al. Site-specific manipulation of Arabidopsis loci using CRISPR-Cas9 SunTag systems. (2019)	https://doi.org/10.1038/s41467-019-08736-7	https://media.springernature.com/lw685/springer-static/image/art%3A10.1038%2Fs41467-019-08736-7/MediaObjects/41467_2019_8736_Fig1_HTML.png
	catalytic	DNA demetilation	ScFV-NtDRM	SpdCas9	SunTag	Plant	Ashot Papikian, et al. Site-specific manipulation of Arabidopsis loci using CRISPR-Cas9 SunTag systems. (2019)	https://doi.org/10.1038/s41467-019-08736-7	https://media.springernature.com/lw685/springer-static/image/art%3A10.1038%2Fs41467-019-08736-7/MediaObjects/41467_2019_8736_Fig1_HTML.png
	noncatalytic	repression	SRDX	LbdCas12a	Direct fusion (C)	Plant	Xu Tang, et al. A CRISPR–Cpf1 system for efficient genome editing and transcriptional repression in plants. (2017)	https://doi.org/10.1038/nplants.2017.18	https://media.springernature.com/lw685/springer-static/image/art%3A10.1038%2Fnplants.2017.18/MediaObjects/41477_2017_Article_BFnplants201718_Fig1_HTML.jpg
	noncatalytic	repression	SRDX	AsdCas12a	Direct fusion (C)	Plant	Xu Tang, et al. A CRISPR–Cpf1 system for efficient genome editing and transcriptional repression in plants. (2017)	https://doi.org/10.1038/nplants.2017.18	https://media.springernature.com/lw685/springer-static/image/art%3A10.1038%2Fnplants.2017.18/MediaObjects/41477_2017_Article_BFnplants201718_Fig1_HTML.jpg
TV	noncatalytic	activation	6TAL–VP128	FndCas12a	Direct fusion (C)	Plant	Meiling Ming, et al. CRISPR–Cas12b enables efficient plant genome engineering. (2020)	https://doi.org/10.1038/s41477-020-0614-6	https://media.springernature.com/lw685/springer-static/image/art%3A10.1038%2Fs41477-020-0614-6/MediaObjects/41477_2020_614_Fig1_HTML.png
TV	noncatalytic	activation	6TAL–VP128	AadCas12b	Direct fusion (C)	Plant	Meiling Ming, et al. CRISPR–Cas12b enables efficient plant genome engineering. (2020)	https://doi.org/10.1038/s41477-020-0614-6	https://media.springernature.com/lw685/springer-static/image/art%3A10.1038%2Fs41477-020-0614-6/MediaObjects/41477_2020_614_Fig1_HTML.png
	noncatalytic	activation	TV + MCP-TV	AadCas12b	Direct fusion TV (C) + gRNA-aptamer binding (MS2-based)	Plant	Meiling Ming, et al. CRISPR–Cas12b enables efficient plant genome engineering. (2020)	https://doi.org/10.1038/s41477-020-0614-6	https://media.springernature.com/lw685/springer-static/image/art%3A10.1038%2Fs41477-020-0614-6/MediaObjects/41477_2020_614_Fig1_HTML.png
	noncatalytic	activation	TV + MCP-VPR	AadCas12b	Direct fusion TV (C) + gRNA-aptamer binding (MS2-based)	Plant	Meiling Ming, et al. CRISPR–Cas12b enables efficient plant genome engineering. (2020)	https://doi.org/10.1038/s41477-020-0614-6	https://media.springernature.com/lw685/springer-static/image/art%3A10.1038%2Fs41477-020-0614-6/MediaObjects/41477_2020_614_Fig1_HTML.png
CRISPR-Act3.0 gR2.0	noncatalytic	activation	Vp64+ MCP- 4xGCN4-2TAD	SpdCas9	CRISPR-Act3.0	Plant	Changtian Pan, et al. CRISPR–Act3.0 for highly efficient multiplexed gene activation in plants. (2021)	https://doi.org/10.1038/s41477-021-00953-7	https://media.springernature.com/lw685/springer-static/image/art%3A10.1038%2Fs41477-021-00953-7/MediaObjects/41477_2021_953_Fig1_HTML.png
CRISPR-Act3.0 gR2.0	noncatalytic	activation	Vp64+ MCP- 10xGCN4-2TAD	SpdCas9	CRISPR-Act3.0	Plant	Changtian Pan, et al. CRISPR–Act3.0 for highly efficient multiplexed gene activation in plants. (2021)	https://doi.org/10.1038/s41477-021-00953-7	https://media.springernature.com/lw685/springer-static/image/art%3A10.1038%2Fs41477-021-00953-7/MediaObjects/41477_2021_953_Fig1_HTML.png
CRISPR-Act3.0 gR2.0	noncatalytic	activation	Vp64+ MCP- 10xGCN4-2TAD	dzCas9-Act3.0, dzCas9-NG-Act3.0 dSpRy-Act3.0	Direct fusion (C) + scFv-GCN4 binding	Plant	Changtian Pan, et al. CRISPR–Act3.0 for highly efficient multiplexed gene activation in plants. (2021)	https://doi.org/10.1038/s41477-021-00953-7	https://media.springernature.com/lw685/springer-static/image/art%3A10.1038%2Fs41477-021-00953-7/MediaObjects/41477_2021_953_Fig1_HTML.png
