# Supplementary material for: Epigenome Engineering Using dCas Systems for Biomedical Applications and Biotechnology: Current Achievements, Opportunities and Challenges
Source: Int J Mol Sci. 2025 Jul 2;26(13):6371. doi: 10.3390/ijms26136371 (PMC12250444; doi:10.3390/ijms26136371)
Supplement: Supplementary file 1 [file ijms-26-06371-s001.zip › Supplementary Table S2. List of studies with application of dCas-based tools for biomedical problems.xlsx]

## Sheet: ST2
Review section	Disease	Target gene	Action	Effector construct	Nucleic acids binding protein	Type of delivery	Organism	References	DOI link	Graph. abstract link
3.1. Hereditary Disorders: Haploinsufficiency	Dravet syndrome	Scn1a	activation	VP64	dSpCas9	dual AAV9-based system (Cas+sg)	mouse	Colasante G, Lignani G, et al. dCas9-Based Scn1a Gene Activation Restores Inhibitory Interneuron Excitability and Attenuates Seizures in Dravet Syndrome Mice. (2020)	https://doi.org/10.1016/j.ymthe.2019.08.018	https://cdn.ncbi.nlm.nih.gov/pmc/blobs/61d9/6952031/4180247add53/gr1.jpg
3.1. Hereditary Disorders: Haploinsufficiency	Dravet syndrome	Scn1a	activation	VPR	dSpCas9	AAV (sg)	transgenic mice	Yamagata T, Raveau M, et aL. CRISPR/dCas9-based Scn1a gene activation in inhibitory neurons ameliorates epileptic and behavioral phenotypes of Dravet syndrome model mice. (2020)	https://doi.org/10.1016/j.nbd.2020.104954	https://ars.els-cdn.com/content/image/1-s2.0-S0969996120302291-gr1.jpg
3.1. Hereditary Disorders: Haploinsufficiency	Transcallosal discordance	Sema6a	activation	SunTag-VP64	dCas9	plasmid electroporation	mouse	Peter, C.J., Saito, A., Hasegawa, Y. et al. In vivo epigenetic editing of Sema6a promoter reverses transcallosal dysconnectivity caused by C11orf46/Arl14ep risk gene. (2019)	https://doi.org/10.1038/s41467-019-12013-y	https://media.springernature.com/lw685/springer-static/image/art%3A10.1038%2Fs41467-019-12013-y/MediaObjects/41467_2019_12013_Fig1_HTML.png?
3.1. Hereditary Disorders: Haploinsufficiency	hereditary obesity	Sim1, Mc4r +/−	activation	VP65	dSaCas9	dual rAAV-based system (Cas+sg)	Sim1+/− mice, Mc4r +/−	Navneet Matharu et al. ,CRISPR-mediated activation of a promoter or enhancer rescues obesity caused by haploinsufficiency. (2019)	https://doi.org/10.1126/science.aau0629	https://www.science.org/cms/10.1126/science.aau0629/asset/d2634b15-b408-4643-b39a-0d051ea89601/assets/graphic/363_aau0629_fa.jpeg
3.2. Hereditary Disorders: Imprinting	Angelman syndrome	Ube3a-ATS	repression	KRAB	ZFN	dual AAV vein injection	Ube3a deletion C57BL/6J males mice	O'Geen H, Beitnere U, et al. Transcriptional reprogramming restores UBE3A brain-wide and rescues behavioral phenotypes in an Angelman syndrome mouse model. (2023)	https://doi.org/10.1016/j.ymthe.2023.01.013	https://www.cell.com/cms/10.1016/j.ymthe.2023.01.013/asset/c1cd7206-e72b-46d9-9627-18d010b2535a/main.assets/fx1_lrg.jpg
3.2. Hereditary Disorders: Imprinting	Angelman syndrome	Ube3a-ATS	repression	SunTag-DNMT3A-DNMT3L	dCas9	mRNA-sgRNA LNP	Ube3ap+/m-, dCas9-SDD or “AS-dCas-SDD” mice	Liu, Y., Lou, S., Li, J. et al. Epigenetic editing alleviates Angelman syndrome phenotype in mice by unsilencing paternal Ube3a. (2024)	https://doi.org/10.1038/s41421-024-00727-3	https://media.springernature.com/lw685/springer-static/image/art%3A10.1038%2Fs41421-024-00727-3/MediaObjects/41421_2024_727_Fig1_HTML.png
3.2. Hereditary Disorders: Imprinting	Angelman syndrome	Ube3a-ATS	repression	hfCas13x.1	hfCas13x.1	AAV-injection	Ube3a KO C57BL/6 male mice	Li J, Shen Z, Liu Y, et al. A high-fidelity RNA-targeting Cas13 restores paternal Ube3a expression and improves motor functions in Angelman syndrome mice. (2023)	https://doi.org/10.1016/j.ymthe.2023.02.015	https://www.cell.com/cms/10.1016/j.ymthe.2023.02.015/asset/8ab298eb-6acf-4c3a-a805-5081286639a7/main.assets/fx1_lrg.jpg
3.2. Hereditary Disorders: Imprinting	Prader-Willi syndrome	SNRPN	activation	VP64-dCas9-VP64	dCas9	nucleofection	iPSC	View ORCID ProfileJacob Goell, Jing Li, et al. Tailoring a CRISPR/Cas-based Epigenome Editor for Programmable Chromatin Acylation and Decreased Cytotoxicity. (2024)	https://doi.org/10.1101/2024.09.22.611000	https://www.biorxiv.org/content/biorxiv/early/2024/09/22/2024.09.22.611000/F1.large.jpg?width=800&height=600&carousel=1
3.2. Hereditary Disorders: Imprinting	Silver-Russell syndrome	H19 -DMR	repression	SunTag-Tet1	dCas9	tetraploid complementation, transient expression in fertilized eggs, stable expression in fertilized eggs	mice	Horii, T., Morita, S., Hino, S. et al. Successful generation of epigenetic disease model mice by targeted demethylation of the epigenome. (2020)	https://doi.org/10.1186/s13059-020-01991-8	https://media.springernature.com/lw685/springer-static/image/art%3A10.1186%2Fs13059-020-01991-8/MediaObjects/13059_2020_1991_Fig1_HTML.png
3.3. Hereditary Disorders: X-linked	Duchenne muscular dystrophy (DMD	folistatine	activation	SAM (with modifications)	dCas9	dual AAV9	mice	Liao HK, et al. In Vivo Target Gene Activation via CRISPR/Cas9-Mediated Trans-epigenetic Modulation. (2017)	https://doi.org/10.1016/j.cell.2017.10.025	https://www.cell.com/cms/10.1016/j.cell.2017.10.025/asset/4c90254e-38e4-422d-9f8d-31452ee22bba/main.assets/fx1_lrg.jpg
3.3. Hereditary Disorders: X-linked	Duchenne muscular dystrophy (DMD	UTRN	activation	VPR	dCasMINI	local injection or tail vein intravenous injection	DMD mice	Wu, R., Li, P., Xiao, P. et al. Activation of endogenous full-length utrophin by MyoAAV-UA as a therapeutic approach for Duchenne muscular dystrophy. (2025)	https://doi.org/10.1038/s41467-025-57831-5	https://media.springernature.com/lw685/springer-static/image/art%3A10.1038%2Fs41467-025-57831-5/MediaObjects/41467_2025_57831_Fig1_HTML.png
3.3. Hereditary Disorders: X-linked	Martin-Bell syndrome	FMR1	activation	Tet1	dCas9	transduction of iPSC - mice transplantation	mice	Liu XS, Wu H, Krzisch M, et al. Rescue of Fragile X Syndrome Neurons by DNA Methylation Editing of the FMR1 Gene. (2018)	https://doi.org/10.1016/j.cell.2018.01.012	https://www.cell.com/cms/10.1016/j.cell.2018.01.012/asset/4dd44dc5-acc5-4192-9014-54c0b261c42a/main.assets/fx1_lrg.jpg
3.3. Hereditary Disorders: X-linked	Rett syndrome	MeCP2	repression	Tet1	dCas9	lentiviral transduction	hESC-derived neurones	Junming Qian et al. Multiplex epigenome editing of MECP2 to rescue Rett syndrome neurons. (2023)	https://doi.org/10.1126/scitranslmed.add4666	https://cdn.ncbi.nlm.nih.gov/pmc/blobs/acb5/11975455/a61d108717fc/nihms-2062637-f0001.jpg
3.3. Hereditary Disorders: X-linked	Rett syndrome	MeCP2	repression	CTCF	dCpf1	lentiviral transduction	hESC-derived neurones	Junming Qian et al. Multiplex epigenome editing of MECP2 to rescue Rett syndrome neurons. (2023)	https://doi.org/10.1126/scitranslmed.add4666	https://cdn.ncbi.nlm.nih.gov/pmc/blobs/acb5/11975455/a61d108717fc/nihms-2062637-f0001.jpg
3.3. Hereditary Disorders: X-linked	neurodevelopmental disorder CDKL5 deficiency	CDKL5	activation	Tet1	dCas9	lentiviral transduction	U87MG	Julian A N M Halmai, et al. Artificial escape from XCI by DNA methylation editing of the CDKL5 gene. (2020)	https://doi.org/10.1093/nar/gkz1214	https://oup.silverchair-cdn.com/oup/backfile/Content_public/Journal/nar/48/5/10.1093_nar_gkz1214/1/m_gkz1214fig1.jpeg?Expires=1747980571&Signature=MBzyYQfWjX6Npm8bhTPvRXiPYkyNG~XVV-sQPDJcmlsAxyB5YOaw9-pXUSWKCx3eaSB78LYB60B0bDRMR6kmS3qeoiaL2OvaA89Kx~eQp4EZ-g~F8d9e3cecptK~GvCP9tCTe-ELimVw1YCEUAQlNw4xOkPBAqpBp~NdUMbUO-r2Jpw2i9A50edh3IR5qrh3wHvETs4N4EOEf6lN7ccfYfHvClyIst4l5ugZ3CSjCxyQAvXNfAWi5kMmE1q4…
3.4. Hereditary Disorders: Recessive Autosomal	Friedreich's ataxia	FXN	activation	VP64	TALE	Transfection	HEK293FT	Tremblay JP, et al. Transcription activator-like effector proteins induce the expression of the frataxin gene. (2012)	https://doi.org/10.1089/hum.2012.034
3.4. Hereditary Disorders: Recessive Autosomal	Friedreich's ataxia	FXN	activation	VP64	TALE	Nucleofection	Fibroblasts (GM04078)	Chapdelaine P, et al. A Potential New Therapeutic Approach for Friedreich Ataxia: Induction of Frataxin Expression With TALE Proteins. (2013)	https://doi.org/10.1038/mtna.2013.41	https://www.cell.com/cms/10.1038/mtna.2013.41/asset/94bfdb50-264a-4057-b0e2-6e4b33bab726/main.assets/gr1_lrg.jpg
3.4. Hereditary Disorders: Recessive Autosomal	Friedreich's ataxia	FXN	activation	VP64	TALE	AAV9 intraperitoneal injection	YG8R mice	Chapdelaine, P., Gérard, C., Sanchez, N. et al. Development of an AAV9 coding for a 3XFLAG-TALE-VP64 able to increase in vivo the human frataxin in YG8R mice. (2016)	https://doi.org/10.1038/gt.2016.36	https://media.springernature.com/lw685/springer-static/image/art%3A10.1038%2Fgt.2016.36/MediaObjects/41434_2016_Article_BFgt201636_Fig1_HTML.jpg?
3.4. Hereditary Disorders: Recessive Autosomal	Congenital muscular dystrophy type 1A (MDC1A)	Lama2	activation	2×VP64	SadCas9	AAV9-injection	dy2j/dy2j mice	Kemaladewi, D.U., Bassi, P.S., Erwood, S. et al. A mutation-independent approach for muscular dystrophy via upregulation of a modifier gene. (2019)	https://doi.org/10.1038/s41586-019-1430-x	https://media.springernature.com/lw685/springer-static/image/art%3A10.1038%2Fs41586-019-1430-x/MediaObjects/41586_2019_1430_Fig1_HTML.png?
3.4. Hereditary Disorders: Recessive Autosomal	β-thalassemia and sickle cell disease (SCD)	HbF	activation	VP64	ZF	Transfection	K562	Gräslund T, Li X, Magnenat L, Popkov M, Barbas CF 3rd. Exploring strategies for the design of artificial transcription factors: targeting sites proximal to known regulatory regions for the induction of gamma-globin expression and the treatment of sickle cell disease. (2005)	https://doi.org/10.1074/jbc.M406809200	https://www.jbc.org/cms/10.1074/jbc.M406809200/asset/65d59405-8f3a-4572-95f3-9e04cb267b43/main.assets/gr1_lrg.jpg
3.4. Hereditary Disorders: Recessive Autosomal	β-thalassemia and sickle cell disease (SCD)	HbF	activation	VP64	ZF	Lentiviral transduction	CD34+ cells	Andrew W., Ulrich T., et al. A zinc-finger transcriptional activator designed to interact with the γ-globin gene promoters enhances fetal hemoglobin production in primary human adult erythroblasts. (2010)	https://doi.org/10.1182/blood-2009-08-240556	https://ash.silverchair-cdn.com/ash/content_public/journal/blood/115/15/10.1182_blood-2009-08-240556/4/zh89991051670001.jpeg?Expires=1748847908&Signature=Neu3Xm~FW4kI6hlvyXXjr~o6BqScimd0PHVuB1-MpfRwIloy~2oBURl-M22oMuSSsI8wOX4FFPQqPup8OdhicjokIvz5HiE5uIzDxcvFAuq4dgD1-3aA~s7qq0R~n6mZVDxhjqGUJWSLW~cu3VJgy8wpAVu4Ey-iKPzMi7z1B83-XySdptLI4~xL8aSbh9T8hYw~QWqpD6zweHn~82GtZ~cSXKNGpUHJSi6zuWLYy1kWBmFrPE56y…
3.4. Hereditary Disorders: Recessive Autosomal	β-thalassemia and sickle cell disease (SCD)	BCL11A	repression (gene editing)	Cas9	Cas9	RNP electroporation	human (ex vivo)	Frangoul H, Altshuler D, Cappellini MD, et al. CRISPR-Cas9 Gene Editing for Sickle Cell Disease and β-Thalassemia. (2020)	https://doi.org/10.1056/NEJMoa2031054	https://www.nejm.org/cms/10.1056/NEJMoa2031054/asset/522a91a8-647a-4f2b-9206-ecf2f202365c/assets/images/large/nejmoa2031054_f1.jpg
3.5. Neurodegenerative Diseases	Huntington's disease	HTT	repression	KRAB	ZFN-KRAB	AAV injection	Mice ([B6CBA-Tg(HDexon1)62Gpb/3J)	M. Garriga-Canut, et al. Synthetic zinc finger repressors reduce mutant huntingtin expression in the brain of R6/2 mice. (2012)	https://doi.org/10.1073/pnas.1206506109	https://www.pnas.org/cms/10.1073/pnas.1206506109/asset/4a1b8a83-bdec-4000-ba68-d3cc2ca6e7bd/assets/graphic/pnas.1206506s109fig01.jpeg
3.5. Neurodegenerative Diseases	Huntington's disease	HTT	repression	KRAB	ZFN	nucleofection	Q111/Q7 cell line	Zeitler, B., Froelich, S., Marlen, K. et al. Allele-selective transcriptional repression of mutant HTT for the treatment of Huntington’s disease. (2019)	https://doi.org/10.1038/s41591-019-0478-3	https://media.springernature.com/lw685/springer-static/image/art%3A10.1038%2Fs41591-019-0478-3/MediaObjects/41591_2019_478_Fig1_HTML.png?
3.5. Neurodegenerative Diseases	Prion diseases	Prnp	repression	CHARM	ZFP/TALE/dCas9	intravenously AAV injection (ZFN-CHARM)	C57BL/6N mice (ZFN-CHARM) HEK293 (CRISPR-CHARM), N2a (CRISPR-CHARM, TALE-CHARM)	dwin N. Neumann et al. ,Brainwide silencing of prion protein by AAV-mediated delivery of an engineered compact epigenetic editor. (2024)	https://doi.org/10.1126/science.ado7082	https://www.science.org/cms/10.1126/science.ado7082/asset/eaad9159-3414-4c11-bdfe-996cf3a254c8/assets/images/large/science.ado7082-fa.jpg
3.5. Neurodegenerative Diseases	Alzheimer's disease	MAPT	repression	KRAB	ZFP	AAV hippocampal injection	C57BL/6 mice	Susanne Wegmann et al. ,Persistent repression of tau in the brain using engineered zinc finger protein transcription factors. (2021)	https://doi.org/10.1126/sciadv.abe1611	https://www.science.org/cms/10.1126/sciadv.abe1611/asset/033c96ed-cdc4-4e96-9be0-6f60d813813c/assets/graphic/abe1611-f1.jpeg
3.5. Neurodegenerative Diseases	Alzheimer's disease	ADAM9, ADAM17 and TFEB	activation	VPR	dCas9			Duarte, Fábio. Multiplexed CRISPR activation of neuroprotective genes for Alzheimer's Disease (2018)	https://estudogeral.uc.pt/handle/10316/86445
3.5. Neurodegenerative Diseases	Parkinson's disease	Ascl1, Lmx1a, Nr4a2	activation	SAM	intein-split-dCas9	AAV injection	Gfap-Cre mice	Jessica Giehrl‐Schwab, Florian Giesert, et al. Parkinson's disease motor symptoms rescue by CRISPRa‐reprogramming astrocytes into GABAergic neurons. (2022)	https://doi.org/10.15252/emmm.202114797	https://www.embopress.org/cms/10.15252/emmm.202114797/asset/41175184-601d-45a9-b249-dfb3cad7b04e/assets/graphic/emmm202114797-abs-0001-m.png
3.5. Neurodegenerative Diseases	Parkinson's disease	GDNF	activation	SAM	SadCas9	magnetite vehicle meticulously	PD cell model	Guzmán-Sastoque P, et al. Assessment of CRISPRa-mediated gdnf overexpression in an In vitro Parkinson's disease model. (2024)	https://doi.org/10.3389/fbioe.2024.1420183	https://www.frontiersin.org/files/Articles/1420183/fbioe-12-1420183-HTML-r1/image_m/fbioe-12-1420183-g001.jpg
3.5. Neurodegenerative Diseases	Parkinson's disease	Nrf2	activation	VP64	SadCas9	AAV1-injection	C57BL/6J	Lau CH, Ho JW, Lo PK, Tin C. Targeted Transgene Activation in the Brain Tissue by Systemic Delivery of Engineered AAV1 Expressing CRISPRa. (2019)	https://doi.org/10.1016/j.omtn.2019.04.015	https://www.cell.com/cms/10.1016/j.omtn.2019.04.015/asset/eea47413-e3c0-4de3-84ab-092ac5012d9c/main.assets/fx1_lrg.jpg
3.5. Neurodegenerative Diseases	Inherited blindness	Opn1mw	activation	VPR	dCas9	rAAV injection	Rho +/− mice	Sybille Böhm et al. ,A gene therapy for inherited blindness using dCas9-VPR–mediated transcriptional activation. (2020)	https://doi.org/10.1126/sciadv.aba5614	https://www.science.org/cms/10.1126/sciadv.aba5614/asset/95148248-bf0d-4e55-895e-69074470e020/assets/graphic/aba5614-f1.jpeg
3.5. Neurodegenerative Diseases	Inherited blindness - Retinitis pigmentosa	Nrl	repression	KRAB	intein-split-dCas9	AAV injection	Nrl-GFP mice	Moreno AM, Fu X, et al. In Situ Gene Therapy via AAV-CRISPR-Cas9-Mediated Targeted Gene Regulation. (2018)	https://doi.org/10.1016/j.ymthe.2018.04.017	https://cdn.ncbi.nlm.nih.gov/pmc/blobs/5896/6035733/32a2b96f9f6c/gr1.jpg
3.6. Psychoneurological Conditions and Addictions	Alcohol use disorders	Arc	activation	p300	dCas9	lentiviral injection	Sprague-Dawley (SD) rats	John Peyton Bohnsack et al. ,Targeted epigenomic editing ameliorates adult anxiety and excessive drinking after adolescent alcohol exposure. (2022)	https://doi.org/10.1126/sciadv.abn2748	https://www.science.org/cms/10.1126/sciadv.abn2748/asset/55861440-9f8a-4eec-a72f-d01a8d16a605/assets/images/large/sciadv.abn2748-f1.jpg
3.6. Psychoneurological Conditions and Addictions	Chronic pain	SCN9A	repression	KRAB	dCas9	AAV injection	C57BL/6J mice	Ana M. Moreno et al. ,Long-lasting analgesia via targeted in situ repression of NaV1.7 in mice. (2021)	https://doi.org/10.1126/scitranslmed.aay9056
3.6. Psychoneurological Conditions and Addictions	Epilepsy	Kcna1	activation	VP64	dCas9	AAV9	Male and female C57BL/6J and Camk2a-Cre mice	Gaia Colasante, Yichen Qiu, et al. In vivo CRISPRa decreases seizures and rescues cognitive deficits in a rodent model of epilepsy. (2020)	https://doi.org/10.1093/brain/awaa045	https://oup.silverchair-cdn.com/oup/backfile/Content_public/Journal/brain/143/3/10.1093_brain_awaa045/3/m_awaa045f1.jpeg?Expires=1748854290&Signature=UncHptb0NeeIsWQXKG0T5RSYgNkr9wLFRtCC7ZBVQW9B5M5YWUmbQJ4zcCVL7P1ClH34EiW82rsqCjpcfM6pBs3NcBGNQFMrpmbxlbRW4cyHjR-g8sqiVg3zhhalQK6on2fx6aNBcbrccdoKIknU1IPqcrKS9I1yOfXxNEtqvGldtOszyqot7dmNrgnWDlzAzNPS7rvGmG86l2Dx8D9ex970xXt12p~JlAvTi3SRel1IJ-QP1ebS6uUdp…
3.7. Metabolic Diseases	Atherosclerosis	PCSK9	repression (gene editing)	Cas9	Cas9	AAV injection	C57BL/6 mice	Ding Q, Strong A, et al. Permanent alteration of PCSK9 with in vivo CRISPR-Cas9 genome editing. (2014)	https://doi.org/10.1161/circresaha.115.304351	https://www.ahajournals.org/cms/10.1161/CIRCRESAHA.115.304351/asset/75e61ffe-58aa-4b66-8304-e89c8cbc3a84/assets/graphic/488fig01.jpeg
3.7. Metabolic Diseases	Atherosclerosis	PCSK9	repression (base editing)	nCas9	nCas9	mRNA-LNP	Female C57BL/6J mice, Macaca fascicularis	Musunuru, K., Chadwick, A.C., Mizoguchi, T. et al. In vivo CRISPR base editing of PCSK9 durably lowers cholesterol in primates. (2021)	https://doi.org/10.1038/s41586-021-03534-y	https://media.springernature.com/lw685/springer-static/image/art%3A10.1038%2Fs41586-021-03534-y/MediaObjects/41586_2021_3534_Fig1_HTML.png
3.7. Metabolic Diseases	Atherosclerosis	PCSK9	repression	KRAB	dSaCas9	AAV8 injection (2 vector - cas +sg)	male C57Bl/6 mice	Thakore, P.I., Kwon, J.B., Nelson, C.E. et al. RNA-guided transcriptional silencing in vivo with S. aureus CRISPR-Cas9 repressors. (2018)	https://doi.org/10.1038/s41467-018-04048-4	https://media.springernature.com/lw685/springer-static/image/art%3A10.1038%2Fs41467-018-04048-4/MediaObjects/41467_2018_4048_Fig1_HTML.jpg?
3.7. Metabolic Diseases	Atherosclerosis	PCSK9	repression	KRAB	dSaCas9	AAV2/8 (1 vector) tail injection	Male C57BL/6 mice	Backstrom JR, Sheng J, Wang MC, Bernardo-Colón A, Rex TS. Optimization of S. aureus dCas9 and CRISPRi Elements for a Single Adeno-Associated Virus that Targets an Endogenous Gene. (2020)	https://doi.org/10.1016/j.omtm.2020.09.001	https://www.cell.com/cms/10.1016/j.omtm.2020.09.001/asset/ed9417e5-3d4e-4fcb-a662-69875382396a/main.assets/fx1_lrg.jpg
3.7. Metabolic Diseases	Myocardial hypertrophy	Myh6	activation	VPR	dCas9	AAV9 hearts injection (TRISPR )	dCas9VPR transgenic mice	Schoger E, Carroll KJ, et al. CRISPR-Mediated Activation of Endogenous Gene Expression in the Postnatal Heart. (2020)	https://doi.org/10.1161/circresaha.118.314522	https://www.ahajournals.org/cms/10.1161/CIRCRESAHA.118.314522/asset/9a9a7257-e0b0-496e-94ba-ee25efb1be67/assets/graphic/6ga1.jpg
3.7. Metabolic Diseases	Enhancement of Skeletal Muscle Mass	Fst	activation	SAM	dCas9	AAV9 sgRNA tail vein injection	dCas9 transgenic mice	Liao HK, et al. In Vivo Target Gene Activation via CRISPR/Cas9-Mediated Trans-epigenetic Modulation. (2017)	https://doi.org/10.1016/j.cell.2017.10.025	https://www.cell.com/cms/10.1016/j.cell.2017.10.025/asset/4c90254e-38e4-422d-9f8d-31452ee22bba/main.assets/fx1_lrg.jpg
3.7. Metabolic Diseases	Type 1 diabetes	Pdx1	activation	SAM	dCas9	AAV9 sgRNA tail vein injection	dCas9 transgenic mice	Liao HK, et al. In Vivo Target Gene Activation via CRISPR/Cas9-Mediated Trans-epigenetic Modulation. (2017)	https://doi.org/10.1016/j.cell.2017.10.025	https://www.cell.com/cms/10.1016/j.cell.2017.10.025/asset/4c90254e-38e4-422d-9f8d-31452ee22bba/main.assets/fx1_lrg.jpg
3.8. Acute Organ Injury and Fibrosis	Fibrosis	Rasal1, Klotho	activation	dCas9(HF)-TET3CD	dCas9(HF)-TET3CD	lentiviral injection	Rasal1tm1a mice	Xu, X., Tan, X., Tampe, B. et al. High-fidelity CRISPR/Cas9- based gene-specific hydroxymethylation rescues gene expression and attenuates renal fibrosis. (2016)	https://doi.org/10.1038/s41467-018-05766-5	https://media.springernature.com/lw685/springer-static/image/art%3A10.1038%2Fs41467-018-05766-5/MediaObjects/41467_2018_5766_Fig1_HTML.png?
3.8. Acute Organ Injury and Fibrosis	Fibrosis	Klotho	activation	SAM	dCas9	AAV9 sgRNA tail vein injection	dCas9 transgenic mice	Liao HK, et al. In Vivo Target Gene Activation via CRISPR/Cas9-Mediated Trans-epigenetic Modulation. (2017)	https://doi.org/10.1016/j.cell.2017.10.025	https://www.cell.com/cms/10.1016/j.cell.2017.10.025/asset/4c90254e-38e4-422d-9f8d-31452ee22bba/main.assets/fx1_lrg.jpg
3.9. Normal and Accelerated Aging	Aging	PDE4C, FHL2, ELOVL2, KLF14, TEAD1	repression	DNMT3A, CRISPRoff (DNMT3A-DNMT3L-KRAB))	dCas9	transfection	HEK293T	Sven Liesenfelder, et al. Epigenetic editing at individual age-associated CpGs affects the genome-wide epigenetic aging landscape. (2024)	https://doi.org/10.1101/2024.06.04.597161	https://www.biorxiv.org/content/biorxiv/early/2024/06/05/2024.06.04.597161/F1.medium.gif
3.9. Normal and Accelerated Aging	Hutchinson-Gilford progeria	Oct4	activation	SAM	dCas9	AuNPs/PEI nanocomplexes	C57BL/6 male mice	Kim J, Hwang Y, Kim S, et al. Transcriptional activation of endogenous Oct4 via the CRISPR/dCas9 activator ameliorates Hutchinson-Gilford progeria syndrome in mice. (2023)	https://doi.org/10.1111/acel.13825	https://onlinelibrary.wiley.com/cms/asset/6c298579-343d-4aa8-959d-fb5f00ffe85b/acel13825-fig-0001-m.png
3.10. Oncological Diseases	cancer	MASPIN, REPRIMO	activation	VP64, VPR, p300	dCas9	Transfection	HEK293T, H157, MCF7, SUM159	Garcia-Bloj B, et al. Waking up dormant tumor suppressor genes with zinc fingers, TALEs and the CRISPR/dCas9 system. (2016)	https://doi.org/10.18632/oncotarget.11142	https://www.oncotarget.com/index.php?journal=oncotarget&page=article&op=viewFile&path%5B%5D=11142&path%5B%5D=44879&path%5B%5D=210025
3.10. Oncological Diseases	cancer	MYOD, IL1RN	activation	p300	dLbCpf1	Transfection	U2OS, MCF7	Zhang, X., Wang, W., Shan, L. et al. Gene activation in human cells using CRISPR/Cpf1-p300 and CRISPR/Cpf1-SunTag systems. (2018)	https://doi.org/10.1007/s13238-017-0491-6	https://oup.silverchair-cdn.com/oup/backfile/Content_public/Journal/proteincell/9/4/10.1007_s13238-017-0491-6/2/m_13238_2017_491_fig1_html.gif?Expires=1748266788&Signature=34ti~lM0etBloIJtv8o7BIy7RZwNATj1bVRVBmHdMaRXANIPeTLjguU1UXeqwchaHc72-yuB-bSC0zkn9niUwgTpId8E6iG7fiKJYJIT2jrR06zvyux6PddzwyCm1YXdR~HbBD5NxlYAlJJti-3PmYD0C8WvD-LzojYtWbNGVQ260rSCWHrun~4PU93kEA4Q~i~WE7KMKTUPHvRlMaZDFBKuwMgjIy37XOY…
3.10. Oncological Diseases	cancer	BRCA1	activation	TET1CD	dCas9	Transfection	MCF7, HeLa	Choudhury SR, Cui Y, Lubecka K, Stefanska B, Irudayaraj J. CRISPR-dCas9 mediated TET1 targeting for selective DNA demethylation at BRCA1 promoter. (2016)	https://doi.org/10.18632/oncotarget.10234	https://www.oncotarget.com/index.php?journal=oncotarget&page=article&op=viewFile&path%5B%5D=10234&path%5B%5D=32664&path%5B%5D=157735
3.11. Viral Diseases	Hepatitis B	Hbx	repression	KRAB	ZFP	Ca-P-transfection	Hep3B	Zhao X, Zhao Z, Guo J, et al. Creation of a six-fingered artificial transcription factor that represses the hepatitis B virus HBx gene integrated into a human hepatocellular carcinoma cell line. (2013)	https://doi.org/10.1177/1087057112463066	https://journals.sagepub.com/cms/10.1177/1087057112463066/asset/49d35854-7ace-4074-bc4a-aec07394fdcc/assets/images/large/10.1177_1087057112463066-fig1.jpg
3.11. Viral Diseases	Hepatitis B	EnhI region	repression	KRAB	ZFP	Plasmid injection	C57BL/6-HBV-1.3 mice	Luo W, Wang J, Xu D, Bai H, Zhang Y, Zhang Y, Li X. Engineered zinc-finger transcription factors inhibit the replication and transcription of HBV in vitro and in vivo. (2018)	https://doi.org/10.3892/ijmm.2018.3396	https://www.spandidos-publications.com/article_images/ijmm/41/4/IJMM-41-04-2169-g00.jpg
3.11. Viral Diseases	Hepatitis B	X protein	repression	DNMT3A	ZFP	injection	M-TgHBV mice	Xirong, L., Rui, L., Xiaoli, Y. et al. Hepatitis B virus can be inhibited by DNA methyltransferase 3a via specific zinc-finger-induced methylation of the X promoter. (2014)	https://doi.org/10.1134/S0006297914020047	http://protein.bio.msu.ru/biokhimiya/contents/v79/full/79020154Fig1.gif
3.11. Viral Diseases	Hepatitis B	Surface protein, Pol	repression	KRAB	TALE	hydrodynamic injection	NMRI mice	Bloom, K., Kaldine, H., Cathomen, T. et al. Inhibition of replication of hepatitis B virus using transcriptional repressors that target the viral DNA. (2019)	https://doi.org/10.1186/s12879-019-4436-y	https://media.springernature.com/lw685/springer-static/image/art%3A10.1186%2Fs12879-019-4436-y/MediaObjects/12879_2019_4436_Fig1_HTML.png
3.11. Viral Diseases	Hepatitis B	APOBEC/AID	activation	p300	SadCas9	RNP-transfection	HepG2	Kostyushev D, Brezgin S, et al. Transient and tunable CRISPRa regulation of APOBEC/AID genes for targeting hepatitis B virus. (2023)	https://doi.org/10.1016/j.omtn.2023.04.016	https://www.cell.com/cms/10.1016/j.omtn.2023.04.016/asset/10ddd8c9-08d8-4a04-8636-ae1736db7523/main.assets/fx1_lrg.jpg
3.11. Viral Diseases	HIV	U3 5'LTR	latency activation	SunTag-VP64	SpdCas9	transfection	JLat6.3	Bialek JK, Dunay GA, et al. Targeted HIV-1 Latency Reversal Using CRISPR/Cas9-Derived Transcriptional Activator Systems. (2016)	https://doi.org/10.1371/journal.pone.0158294	https://journals.plos.org/plosone/article/figure/image?size=large&id=10.1371/journal.pone.0158294.g001
3.11. Viral Diseases	HIV	U3 5'LTR	latency activation	SAM-VP64	SpdCas9	transfection	JLat6.3	Bialek JK, Dunay GA, et al. Targeted HIV-1 Latency Reversal Using CRISPR/Cas9-Derived Transcriptional Activator Systems. (2016)	https://doi.org/10.1371/journal.pone.0158294	https://journals.plos.org/plosone/article/figure/image?size=large&id=10.1371/journal.pone.0158294.g002
3.11. Viral Diseases	HIV	U3 5'LTR	latency activation	VP64	dCas9	lipofection	T-cells	Saayman SM, Lazar DC, et al. Potent and Targeted Activation of Latent HIV-1 Using the CRISPR/dCas9 Activator Complex. (2016)	https://doi.org/10.1038/mt.2015.202	https://cdn.ncbi.nlm.nih.gov/pmc/blobs/127b/4786915/fc65ec6a85f9/mt2015202f1.jpg
3.11. Viral Diseases	HIV	U3 5'LTR	latency activation	SunTag-VP64	dCas9	ViaFect transfection	Jurkat, J-Lat A10.631	Ji H, Jiang Z, Lu P, et al. Specific Reactivation of Latent HIV-1 by dCas9-SunTag-VP64-mediated Guide RNA Targeting the HIV-1 Promoter. (2016)	https://doi.org/10.1038/mt.2016.7	https://cdn.ncbi.nlm.nih.gov/pmc/blobs/4799/4786936/b46b4f067ca1/mt20167f1.jpg
