# Supplementary material for: Epigenome Engineering Using dCas Systems for Biomedical Applications and Biotechnology: Current Achievements, Opportunities and Challenges
Source: Int J Mol Sci. 2025 Jul 2;26(13):6371. doi: 10.3390/ijms26136371 (PMC12250444; doi:10.3390/ijms26136371)
Supplement: Supplementary file 1 [file ijms-26-06371-s001.zip › Supplementary Table S3. Engineering industrial microorganisms with altered metabolic pathways using CRISPR-dCas Systems..xlsx]

## Sheet: ST3
Supplementary Table 3. Engineering industrial microorganisms with altered metabolic pathways using CRISPR-dCas Systems.
Organism	Effector	Product	Yield change	Field	References	DOI link	Graph. abstract link
Escherichia coli	dCas9	Isopentenol	1.2 fold	biofuel	Tian T, Kang JW, Kang A, Lee TS. Redirecting Metabolic Flux via Combinatorial Multiplex CRISPRi-Mediated Repression for Isopentenol Production in Escherichia coli. (2019)	https://doi.org/10.1021/acssynbio.8b00429	https://pubs.acs.org/cms/10.1021/acssynbio.8b00429/asset/images/medium/sb-2018-004295_0008.gif
Escherichia coli	dCas9	Isoprenol	3 to 4.5- fold	biofuel	Kim J, Lee TS. Enhancing isoprenol production by systematically tuning metabolic pathways using CRISPR interference in E. coli. (2023)	https://doi.org/10.3389/fbioe.2023.1296132	https://cdn.ncbi.nlm.nih.gov/pmc/blobs/3235/10659101/b6fbd2920685/fbioe-11-1296132-g001.gif
Corynebacterium glutamicum	dCas9	l-lysine and l-glutamate	2.1 and 3.25 fold	feed industries	Cleto S, Jensen JV, Wendisch VF, Lu TK. Corynebacterium glutamicum Metabolic Engineering with CRISPR Interference (CRISPRi). (2016)	https://doi.org/10.1021/acssynbio.5b00216	https://pubs.acs.org/cms/10.1021/acssynbio.5b00216/asset/images/medium/sb-2015-002165_0007.gif
Synechocystis sp. PCC6803	dCas9	Fatty alcohols	3 fold	cosmetology	Kaczmarzyk D, Cengic I, Yao L, Hudson EP. Diversion of the long-chain acyl-ACP pool in Synechocystis to fatty alcohols through CRISPRi repression of the essential phosphate acyltransferase PlsX. (2018)	https://doi.org/10.1016/j.ymben.2017.11.014
Myxococcus xanthus	dCas9-ω	Epothilones	6.8 fold	medicine (cancer drugs)	Peng, R., Li, YF., Liu, Y. TEF Dependent Software FDP and FCP Models. In: Software Fault Detection and Correction: Modeling and Applications. (2018)	https://doi.org/10.1007/978-981-13-1162-8_3	https://media.springernature.com/lw685/springer-static/image/chp%3A10.1007%2F978-981-13-1162-8_3/MediaObjects/465822_1_En_3_Fig1_HTML.png?
Bacillus subtilis	dCas9	GlcNAc	1.6 fold	medicine	Wu Y, Chen T, Liu Y, et al. Design of a programmable biosensor-CRISPRi genetic circuits for dynamic and autonomous dual-control of metabolic flux in Bacillus subtilis. (2020)	https://doi.org/10.1093/nar/gkz1123	https://oup.silverchair-cdn.com/oup/backfile/Content_public/Journal/nar/48/2/10.1093_nar_gkz1123/1/m_gkz1123fig1.jpeg?Expires=1747924250&Signature=DUvh3R6rCVLPlIRSskzVb6b20aaMReSvjCKtTFeWd7TE5fmXSMdYvGkXvwfpg7KbMPE2PCSn29qrVX2EHZxvILhPK6pdzDZYUBkmRS7SR43bYu83kGh9rMWF13Nqa37baTbC-mTI~xH9J5Tluh3KkmvYMc2pqxr0UcP28Z1uSemqPj3uJFkXOyP8gumfC1waSZj-9-c-56BUOlED60BVvyzkmLbW2aTLD7GLjBmCELNkMGcKOJQVxhjf5ywd…
Yarrowia lipolytica	dCas9	Naringenin	17.5 fold	medicine, flavonoid precursor	Lv Y, Gu Y, Xu J, Zhou J, Xu P. Coupling metabolic addiction with negative autoregulation to improve strain stability and pathway yield. (2020)	https://doi.org/10.1016/j.ymben.2020.05.005	https://cdn.ncbi.nlm.nih.gov/pmc/blobs/83a1/7510839/ad152648474d/gr1.jpg
Saccharomyces cerevisiae	dCas9-VPR*	3-Hydroxypropionic acid (3-HP)	1.34 fold	chemical synthesis	erreira R, Skrekas C, Hedin A, et al. Model-Assisted Fine-Tuning of Central Carbon Metabolism in Yeast through dCas9-Based Regulation. (2019)	https://doi.org/10.1021/acssynbio.9b00258	https://pubs.acs.org/cms/10.1021/acssynbio.9b00258/asset/images/medium/sb9b00258_0003.gif
Saccharomyces cerevisiae	dCas9/dCas12a +Spy/Suntag*	3-Hydroxypropionic acid (3-HP)	2 fold	chemical synthesis	Haotian Zhai, Li Cui, et al. CRISPR-mediated protein-tagging signal amplification systems for efficient transcriptional activation and repression in Saccharomyces cerevisiae. (2022)	https://doi.org/10.1093/nar/gkac463	https://oup.silverchair-cdn.com/oup/backfile/Content_public/Journal/nar/50/10/10.1093_nar_gkac463/1/m_gkac463fig1.jpeg?Expires=1748052776&Signature=XWd7pG9TTkSo6vxv7UMmBn5Q-XANW2NlB4oht0mFIjG-HzhXGRV-FlDyzjHL7aEhw3~U0x-H6xVMTkz0FWgkashmXRWz1arPvvpqdzz~iWCOAUnZzgKqqsaOZq7FiKSYuJ5UQeahB39AFcq-Kn~kxmzq7MLRRdu8JE3qTj5U7Ybm8QtBdvG9xb0Z0B4kV7hjRmYAbYuytQ-ll-t3ZIy9QtMASv4sUh~QIPtTA0MYkQNyZTKwpHKGUUiJ5Bi…
Saccharomyces cerevisiae	dCas9-VPR*	Triacylglycerols	2 fold	food biofuel	Jensen ED, Ferreira R, Jakočiūnas T, et al. Transcriptional reprogramming in yeast using dCas9 and combinatorial gRNA strategies. (2017)	https://doi.org/10.1186/s12934-017-0664-2	https://cdn.ncbi.nlm.nih.gov/pmc/blobs/6341/5353793/a519f8fc643a/12934_2017_664_Fig1_HTML.jpg
Aspergillus nidulans	dLbCas12a-VPR dCas9-VPR*	microperfuranone	-	not studied	Roux I, Woodcraft C, Hu J, Wolters R, Gilchrist CLM, Chooi YH. CRISPR-Mediated Activation of Biosynthetic Gene Clusters for Bioactive Molecule Discovery in Filamentous Fungi. (2020)	https://doi.org/10.1021/acssynbio.0c00197	https://pubs.acs.org/cms/10.1021/acssynbio.0c00197/asset/images/medium/sb0c00197_0005.gif
Aspergillus niger	dCas9-p300	brevianamide F, fumonisin B2 and melanin	up to 3.4, 5.6 and 2 fold	medicine, cosmetology	Li X, Huang L, Pan L, Wang B, Pan L. CRISPR/dCas9-mediated epigenetic modification reveals differential regulation of histone acetylation on Aspergillus niger secondary metabolite. (2020)	https://doi.org/10.1016/j.micres.2020.126694	https://ars.els-cdn.com/content/image/1-s2.0-S0944501320305620-gr1.jpg
Chlamydomonas reinhardtii	dCas9-KRAB*	lipid production	up to 1.9 fold	biofuel	Kao PH, Ng IS. CRISPRi mediated phosphoenolpyruvate carboxylase regulation to enhance the production of lipid in Chlamydomonas reinhardtii. (2017)	https://doi.org/10.1016/j.biortech.2017.04.111	https://ars.els-cdn.com/content/image/1-s2.0-S0960852417306193-fx1.jpg
Chlorella sorokiniana	dCas9-KRAB/ dCas9-VP64*	lipid and proteins	up to 1.36 (lipids) up to 1.6 (proteins)	biofuel	Lin JY, Lin WR, Ng IS. CRISPRa/i with Adaptive Single Guide Assisted Regulation DNA (ASGARD) mediated control of Chlorella sorokiniana to enhance lipid and protein production. (2022)	https://doi.org/10.1002/biot.202100514	https://analyticalsciencejournals.onlinelibrary.wiley.com/cms/asset/692248b0-7fd5-4a17-b9cf-a424d578271e/biot202100514-fig-0001-m.jpg
