# Supplementary material for: Epigenome Engineering Using dCas Systems for Biomedical Applications and Biotechnology: Current Achievements, Opportunities and Challenges
Source: Int J Mol Sci. 2025 Jul 2;26(13):6371. doi: 10.3390/ijms26136371 (PMC12250444; doi:10.3390/ijms26136371)
Supplement: Supplementary file 1 [file ijms-26-06371-s001.zip › Supplementary Table S4. A comparison of dCas-based epigenetic tools with genome-editing technologies. .xlsx]

## Sheet: ST4
System	Safety	Reversibility	Delivery Constraints	References	DOI link	Graph. abstract link
DNA Base editors (ABE/CBE)	No DSB; minimal indels or translocations. CBEs may induce bystander or RNA off-target edits	Permanent	Dual-AAV or lentivirus, LNPs, RNP electroporation, plasmid	Hołubowicz, R., Du, S.W., Felgner, J. et al. Safer and efficient base editing and prime editing via ribonucleoproteins delivered through optimized lipid-nanoparticle formulations. (2025)	https://doi.org/10.1038/s41551-024-01296-2	https://media.springernature.com/lw685/springer-static/image/art%3A10.1038%2Fs41551-024-01296-2/MediaObjects/41551_2024_1296_Fig6_HTML.png?as=webp
Prime editors	No DSB; precise edits with few indels. Off-target profiles still under investigation	Permanent	Dual-AAV vectors, RNP/LNP. viral nanoparticles (LVNPs)	Hołubowicz, R., Du, S.W., Felgner, J. et al. Safer and efficient base editing and prime editing via ribonucleoproteins delivered through optimized lipid-nanoparticle formulations. (2025)	https://doi.org/10.1038/s41551-024-01296-2	https://media.springernature.com/lw685/springer-static/image/art%3A10.1038%2Fs41551-024-01296-2/MediaObjects/41551_2024_1296_Fig6_HTML.png?as=webp
Cas9, Cas12a	High genotoxic risk from DSBs. Prolonged expression (e.g. via AAV) can accumulate off-targets	Permanent	RNP electroporation, plasmid transfection, viral vectors (AAV, lentivirus), LNPs	Slaman, E., Kottenhagen, L., de Martines, W. et al. Comparison of Cas12a and Cas9-mediated mutagenesis in tomato cells. (2024)	https://doi.org/10.1038/s41598-024-55088-4	https://media.springernature.com/lw685/springer-static/image/art%3A10.1038%2Fs41598-024-55088-4/MediaObjects/41598_2024_55088_Fig1_HTML.png?as=webp
dCas9 Epigenetic Editor	No DSB; highly specific binding, possible off-targets	Reversible	Plasmid transfection, lentiviral/retroviral vectors for stable expression, RNP, AAV	Cai, R.; Lv, R.; Shi, X.; Yang, G.; Jin, J. CRISPR/dCas9 Tools: Epigenetic Mechanism and Application in Gene Transcriptional Regulation. (2023)	https://doi.org/10.3390/ijms241914865	https://www.mdpi.com/ijms/ijms-24-14865/article_deploy/html/images/ijms-24-14865-g001-550.jpg
